# Supplementary material for: A standalone editing protein deacylates mischarged canavanyl-tRNAArg to prevent canavanine incorporation into proteins
Source: Nucleic Acids Res. 2023 Jan 11;51(5):2001–10. doi: 10.1093/nar/gkac1197 (PMC10018355; doi:10.1093/nar/gkac1197)
Supplement: gkac1197_Supplemental_Files [file gkac1197_supplemental_files.zip]

Archive with 6 entries (6 files):
- 221115_revised SI.pdf
- SI Item 1_pJeM1.cm5
- SI Item 2_pET28a.cm5
- SI Item 3_pQE lysC_promoter.cm5
- SI Item 4_pEX18GM.cm5
- SI Tables 1 to 3.xlsx
