# Supplementary material for: A standalone editing protein deacylates mischarged canavanyl-tRNAArg to prevent canavanine incorporation into proteins
Source: Nucleic Acids Res. 2023 Jan 11;51(5):2001–10. doi: 10.1093/nar/gkac1197 (PMC10018355; doi:10.1093/nar/gkac1197)
Supplement: gkac1197_Supplemental_Files [file gkac1197_supplemental_files.zip › SI Tables 1 to 3.xlsx]

## Sheet: SI Table 1 comp. proteomics
Accession	Description	ΣCoverage	Gly: Area	Can: Area	ratio area Can/Gly
MBJ2347155.1	aminotransferase class I/II-fold pyridoxal phosphate-dependent enzyme [Pseudomonas canavaninivorans]	75.75	0	5.24355e+09	#DIV/0!			Canavanine utilization pathway described in Hauth et al. (2022), RSC Chemical Biology
MBJ2347157.1	transporter substrate-binding domain-containing protein [Pseudomonas canavaninivorans]	72.69	0	8.22501e+08	#DIV/0!
MBJ2347154.1	aldehyde dehydrogenase family protein [Pseudomonas canavaninivorans]	60.62	0	1.2442e+09	#DIV/0!			B3/4 domain described in this work
MBJ2347000.1	aldehyde dehydrogenase family protein [Pseudomonas canavaninivorans]	53.4	0	3.0423e+09	#DIV/0!
MBJ2347151.1	B3/4 domain-containing protein [Pseudomonas canavaninivorans]	51.08	0	1.17731e+08	#DIV/0!
MBJ2345991.1	aspartate ammonia-lyase [Pseudomonas canavaninivorans]	50.21	0	3.07656e+08	#DIV/0!
MBJ2348968.1	acetyl-CoA C-acyltransferase FadA [Pseudomonas canavaninivorans]	49.36	0	1.50655e+08	#DIV/0!
MBJ2347152.1	threonine synthase [Pseudomonas canavaninivorans]	38.63	0	8.73844e+07	#DIV/0!
MBJ2345989.1	asparaginase [Pseudomonas canavaninivorans]	26.95	0	1.03566e+08	#DIV/0!
MBJ2347087.1	TonB-dependent siderophore receptor [Pseudomonas canavaninivorans]	25.79	0	3.49744e+07	#DIV/0!
MBJ2346824.1	aspartate aminotransferase family protein [Pseudomonas canavaninivorans]	25.06	0	2.32078e+07	#DIV/0!
MBJ2347931.1	extracellular solute-binding protein [Pseudomonas canavaninivorans]	22.02	0	1.37155e+07	#DIV/0!
MBJ2347159.1	ABC transporter permease [Pseudomonas canavaninivorans]	21.19	0	2.29213e+08	#DIV/0!
MBJ2350007.1	phage holin family protein [Pseudomonas canavaninivorans]	20.28	0	6.30258e+06	#DIV/0!
MBJ2347150.1	helix-turn-helix domain-containing protein [Pseudomonas canavaninivorans]	19.5	0	2.61602e+07	#DIV/0!
MBJ2347092.1	TauD/TfdA family dioxygenase [Pseudomonas canavaninivorans]	18.24	0	10790902	#DIV/0!
MBJ2350178.1	TatD family hydrolase [Pseudomonas canavaninivorans]	15.91	0	4.50147e+06	#DIV/0!
MBJ2347153.1	Lrp/AsnC family transcriptional regulator [Pseudomonas canavaninivorans]	15.86	0	2.82662e+07	#DIV/0!
MBJ2346087.1	D-amino acid dehydrogenase [Pseudomonas canavaninivorans]	15.67	0	8.36622e+06	#DIV/0!
MBJ2346985.1	1-acyl-sn-glycerol-3-phosphate acyltransferase [Pseudomonas canavaninivorans]	15.53	0	6.49366e+06	#DIV/0!
MBJ2345745.1	NADH-quinone oxidoreductase subunit NuoK [Pseudomonas canavaninivorans]	13.73	0	3.12863e+07	#DIV/0!
MBJ2347773.1	uracil-DNA glycosylase [Pseudomonas canavaninivorans]	12.61	0	1.3198e+07	#DIV/0!
MBJ2346727.1	nuclear transport factor 2 family protein [Pseudomonas canavaninivorans]	12.18	0	1.07108e+07	#DIV/0!
MBJ2345268.1	isocitrate lyase/phosphoenolpyruvate mutase family protein [Pseudomonas canavaninivorans]	11.52	0	8.46091e+06	#DIV/0!
MBJ2345311.1	AraC family transcriptional regulator [Pseudomonas canavaninivorans]	10.87	0	4.07217e+06	#DIV/0!
MBJ2347010.1	ethanolamine ammonia-lyase subunit EutC [Pseudomonas canavaninivorans]	10.58	0	5.89582e+07	#DIV/0!
MBJ2345677.1	nucleoside hydrolase [Pseudomonas canavaninivorans]	9.36	0	1.4689e+07	#DIV/0!
MBJ2348374.1	CoA-acylating methylmalonate-semialdehyde dehydrogenase [Pseudomonas canavaninivorans]	9	0	6.0108e+06	#DIV/0!
MBJ2349603.1	3-methyl-2-oxobutanoate dehydrogenase (2-methylpropanoyl-transferring) subunit alpha [Pseudomonas canavaninivorans]	8.76	0	4.29623e+06	#DIV/0!
MBJ2346712.1	ribonuclease III [Pseudomonas canavaninivorans]	7.86	0	1.11926e+07	#DIV/0!
MBJ2348530.1	FTR1 family protein [Pseudomonas canavaninivorans]	7.28	0	8.77096e+06	#DIV/0!
MBJ2348496.1	2-octaprenyl-3-methyl-6-methoxy-1,4-benzoquinol hydroxylase [Pseudomonas canavaninivorans]	7.16	0	6.18007e+06	#DIV/0!
MBJ2345532.1	Fic family protein [Pseudomonas canavaninivorans]	6.7	0	4.81211e+06	#DIV/0!
MBJ2350438.1	PLP-dependent aminotransferase family protein [Pseudomonas canavaninivorans]	6.7	0	1.03293e+07	#DIV/0!
MBJ2348936.1	heme ABC transporter permease [Pseudomonas canavaninivorans]	6.37	0	7544674	#DIV/0!
MBJ2346522.1	iron-containing alcohol dehydrogenase [Pseudomonas canavaninivorans]	5.97	0	2.0523e+08	#DIV/0!
MBJ2347344.1	GMC family oxidoreductase [Pseudomonas canavaninivorans]	5.65	0	3.81454e+06	#DIV/0!
MBJ2350304.1	acetyl/propionyl/methylcrotonyl-CoA carboxylase subunit alpha [Pseudomonas canavaninivorans]	4.78	0	3.05622e+06	#DIV/0!
MBJ2348575.1	bifunctional tRNA (5-methylaminomethyl-2-thiouridine)(34)-methyltransferase MnmD/FAD-dependent 5-carboxymethylaminomethyl-2-thiouridine(34) oxidoreductase MnmC [Pseudomonas canavaninivorans]	4.7	0	1.38499e+06	#DIV/0!
MBJ2345529.1	FAD-binding oxidoreductase [Pseudomonas canavaninivorans]	4.45	0	1.54443e+07	#DIV/0!
MBJ2349641.1	poly-beta-1,6 N-acetyl-D-glucosamine export porin PgaA [Pseudomonas canavaninivorans]	3.87	0	5.50562e+06	#DIV/0!
MBJ2347097.1	cyclic peptide export ABC transporter [Pseudomonas canavaninivorans]	3.84	0	5.11728e+06	#DIV/0!
MBJ2346834.1	cytochrome o ubiquinol oxidase subunit I [Pseudomonas canavaninivorans]	3.7	0	1.44555e+07	#DIV/0!
MBJ2347096.1	amino acid adenylation domain-containing protein [Pseudomonas canavaninivorans]	2.86	0	3.7816e+06	#DIV/0!
MBJ2348735.1	NACHT domain-containing protein [Pseudomonas canavaninivorans]	1.49	0	1.3054e+07	#DIV/0!
MBJ2346999.1	homoserine dehydrogenase [Pseudomonas canavaninivorans]	70.17	5.8111e+06	1.46729e+10	2524.98
MBJ2345990.1	alanine:cation symporter family protein [Pseudomonas canavaninivorans]	23.19	1.14842e+07	6.79116e+08	59.1351
MBJ2347158.1	ABC transporter permease [Pseudomonas canavaninivorans]	42.56	1.10327e+07	5.91263e+08	53.5918
MBJ2347160.1	ATP-binding cassette domain-containing protein [Pseudomonas canavaninivorans]	68.77	1.95433e+07	5.43147e+08	27.792
MBJ2348772.1	ATP-binding cassette domain-containing protein [Pseudomonas canavaninivorans]	35.43	2.88248e+07	4.07054e+08	14.1217
MBJ2345854.1	glutamate/aspartate:proton symporter GltP [Pseudomonas canavaninivorans]	13.09	2.79292e+06	1.95805e+07	7.01075
MBJ2347520.1	Bax inhibitor-1/YccA family protein [Pseudomonas canavaninivorans]	9.42	3.00146e+06	1.75671e+07	5.85283
MBJ2349379.1	zinc-binding alcohol dehydrogenase family protein [Pseudomonas canavaninivorans]	22.26	2.90382e+06	1.65683e+07	5.70569
MBJ2346610.1	acyl-CoA dehydrogenase family protein [Pseudomonas canavaninivorans]	13.6	4.09542e+06	2.33664e+07	5.70549
MBJ2347287.1	transporter substrate-binding domain-containing protein [Pseudomonas canavaninivorans]	6.67	2.03552e+07	1.10326e+08	5.42002
MBJ2349754.1	oxaloacetate decarboxylase [Pseudomonas canavaninivorans]	57.09	6.89854e+07	3.13052e+08	4.53794
MBJ2346717.1	leucyl aminopeptidase [Pseudomonas canavaninivorans]	58.87	5.3507e+07	2.22753e+08	4.16305
MBJ2348155.1	amidase [Pseudomonas canavaninivorans]	6.77	2.27222e+06	7.84246e+06	3.45145
MBJ2347100.1	diaminobutyrate--2-oxoglutarate transaminase [Pseudomonas canavaninivorans]	30.04	8.09703e+06	2.74779e+07	3.39358
MBJ2348775.1	ABC transporter permease [Pseudomonas canavaninivorans]	17.77	3.39215e+07	1.11086e+08	3.27478
MBJ2345904.1	chromosomal replication initiator protein DnaA [Pseudomonas canavaninivorans]	29.67	7.08647e+07	2.27558e+08	3.21116
MBJ2347247.1	TldD/PmbA family protein [Pseudomonas canavaninivorans]	10.83	4.64593e+06	1.45533e+07	3.13248
MBJ2347011.1	ethanolamine ammonia-lyase subunit EutB [Pseudomonas canavaninivorans]	9.27	3.74183e+06	1.16268e+07	3.10725
MBJ2345757.1	isocitrate lyase [Pseudomonas canavaninivorans]	32.43	2.49707e+07	7.11848e+07	2.85073
MBJ2347013.1	aldehyde dehydrogenase [Pseudomonas canavaninivorans]	65.22	2.93762e+08	8.32409e+08	2.83362
MBJ2348836.1	carbohydrate porin [Pseudomonas canavaninivorans]	18.3	9.40791e+06	2.66194e+07	2.82947
MBJ2345916.1	F0F1 ATP synthase subunit C [Pseudomonas canavaninivorans]	21.18	1.3726e+08	3.77076e+08	2.74717
MBJ2345742.1	NADH-quinone oxidoreductase subunit NuoN [Pseudomonas canavaninivorans]	3.9	3.37047e+07	9.20047e+07	2.72973
MBJ2348969.1	fatty acid oxidation complex subunit alpha FadB [Pseudomonas canavaninivorans]	52.59	6.2789e+07	1.69225e+08	2.69514
MBJ2348774.1	ABC transporter permease [Pseudomonas canavaninivorans]	8.05	2.16123e+07	5.71958e+07	2.64644
MBJ2345680.1	hypothetical protein JFQ02_02560 [Pseudomonas canavaninivorans]	45.19	1.55651e+07	4.03189e+07	2.59034
MBJ2347908.1	ABC transporter substrate-binding protein [Pseudomonas canavaninivorans]	44.18	9.60118e+07	2.37522e+08	2.47389
MBJ2346520.1	aldehyde dehydrogenase [Pseudomonas canavaninivorans]	48.62	2.93762e+08	6.94951e+08	2.3657
MBJ2349740.1	L-serine ammonia-lyase [Pseudomonas canavaninivorans]	12.45	6.29704e+06	1.46194e+07	2.32163
MBJ2347542.1	crotonase/enoyl-CoA hydratase family protein [Pseudomonas canavaninivorans]	58.15	7.93245e+07	1.80016e+08	2.26936
MBJ2349725.1	DeoR/GlpR family transcriptional regulator [Pseudomonas canavaninivorans]	10.36	4.56311e+06	1.0192e+07	2.23357
MBJ2347067.1	mandelate racemase/muconate lactonizing enzyme family protein [Pseudomonas canavaninivorans]	7.25	1.28443e+07	2.57061e+07	2.00136
MBJ2349059.1	lipopolysaccharide transport periplasmic protein LptA [Pseudomonas canavaninivorans]	15.93	3.44045e+07	6.81425e+07	1.98063
MBJ2349418.1	OprD family porin [Pseudomonas canavaninivorans]	78.42	2.28459e+09	4.52363e+09	1.98006
MBJ2348776.1	transporter substrate-binding domain-containing protein [Pseudomonas canavaninivorans]	43.46	9.72102e+06	1.88436e+07	1.93844
MBJ2345917.1	F0F1 ATP synthase subunit B [Pseudomonas canavaninivorans]	64.74	1.24823e+08	2.40156e+08	1.92398
MBJ2349606.1	dihydrolipoyl dehydrogenase [Pseudomonas canavaninivorans]	25.22	6.6455e+06	1.27807e+07	1.92321
MBJ2346046.1	glycine zipper 2TM domain-containing protein [Pseudomonas canavaninivorans]	60.38	6.0603e+08	1.15569e+09	1.90699
MBJ2346323.1	UDP-3-O-(3-hydroxymyristoyl)glucosamine N-acyltransferase [Pseudomonas canavaninivorans]	33.62	2.76499e+07	5.18637e+07	1.87573
MBJ2350241.1	peptidase [Pseudomonas canavaninivorans]	57.72	88153277	1.6494e+08	1.87106
MBJ2345922.1	F0F1 ATP synthase subunit epsilon [Pseudomonas canavaninivorans]	31.21	7.11698e+06	1.33131e+07	1.87061
MBJ2347904.1	ABC transporter ATP-binding protein [Pseudomonas canavaninivorans]	47.9	2.58874e+07	4.81887e+07	1.86148
MBJ2348539.1	AlgP family protein [Pseudomonas canavaninivorans]	23.34	5.61622e+08	1.0431e+09	1.8573
MBJ2349741.1	glycine cleavage system aminomethyltransferase GcvT [Pseudomonas canavaninivorans]	41.44	1.73859e+07	3.19367e+07	1.83693
MBJ2349948.1	NAD(P)/FAD-dependent oxidoreductase [Pseudomonas canavaninivorans]	22.92	1.59e+07	2.91763e+07	1.83499
MBJ2346735.1	amino acid ABC transporter substrate-binding protein [Pseudomonas canavaninivorans]	61.52	6.93004e+08	1.26911e+09	1.83131
MBJ2346125.1	NAD(P)/FAD-dependent oxidoreductase [Pseudomonas canavaninivorans]	21.95	9.38269e+06	1.70567e+07	1.81789
MBJ2349739.1	aminomethyl-transferring glycine dehydrogenase [Pseudomonas canavaninivorans]	48.26	5.60831e+07	9.49562e+07	1.69313
MBJ2347091.1	iron-siderophore ABC transporter substrate-binding protein [Pseudomonas canavaninivorans]	19.21	6.39724e+06	1.04386e+07	1.63174
MBJ2347558.1	TolC family outer membrane protein [Pseudomonas canavaninivorans]	46.33	6.03171e+07	9.70812e+07	1.60951
MBJ2345488.1	cytosine deaminase [Pseudomonas canavaninivorans]	20	1.51646e+07	2.43759e+07	1.60742
MBJ2349032.1	sulfate transporter CysZ [Pseudomonas canavaninivorans]	12.35	3.24862e+07	5.20147e+07	1.60113
MBJ2346265.1	methyl-accepting chemotaxis protein [Pseudomonas canavaninivorans]	30.93	3.62199e+07	5.78209e+07	1.59638
MBJ2349727.1	glutamate/aspartate ABC transporter substrate-binding protein [Pseudomonas canavaninivorans]	60.2	9.35138e+07	1.46439e+08	1.56597
MBJ2345905.1	50S ribosomal protein L34 [Pseudomonas canavaninivorans]	20.45	2.05664e+08	3.11994e+08	1.51701
MBJ2349861.1	magnesium transporter [Pseudomonas canavaninivorans]	14.17	4.36657e+06	6.54922e+06	1.49986
MBJ2348616.1	GDP-mannose 4,6-dehydratase [Pseudomonas canavaninivorans]	52.52	5.5809e+07	8.36927e+07	1.49963
MBJ2348384.1	methyl-accepting chemotaxis protein [Pseudomonas canavaninivorans]	5.23	1.05834e+08	1.56661e+08	1.48025
MBJ2350320.1	YebC/PmpR family DNA-binding transcriptional regulator [Pseudomonas canavaninivorans]	21.79	2.26129e+07	3.25211e+07	1.43817
MBJ2347341.1	TetR/AcrR family transcriptional regulator [Pseudomonas canavaninivorans]	19.73	7.85522e+06	1.12279e+07	1.42936
MBJ2348441.1	ABC transporter ATP-binding protein [Pseudomonas canavaninivorans]	6.72	2.31958e+07	3.1938e+07	1.37689
MBJ2348103.1	outer membrane lipoprotei OprI [Pseudomonas canavaninivorans]	25.3	1.01083e+08	1.36173e+08	1.34714
MBJ2347741.1	LemA family protein [Pseudomonas canavaninivorans]	30.69	4.55519e+06	6.08997e+06	1.33693
MBJ2346798.1	glutathione S-transferase N-terminal domain-containing protein [Pseudomonas canavaninivorans]	25.37	1.21295e+07	1.61656e+07	1.33276
MBJ2348317.1	3-oxoacyl-ACP reductase FabG [Pseudomonas canavaninivorans]	21.9	1.64691e+07	2.1894e+07	1.3294
MBJ2347476.1	sodium/proton antiporter NhaB [Pseudomonas canavaninivorans]	15.2	6.38125e+07	8.37486e+07	1.31242
MBJ2350402.1	type II 3-dehydroquinate dehydratase [Pseudomonas canavaninivorans]	44.52	1.54995e+07	2.025e+07	1.30649
MBJ2345749.1	NADH-quinone oxidoreductase subunit NuoG [Pseudomonas canavaninivorans]	50	7.737e+07	101049502	1.30606
MBJ2345611.1	DUF2628 domain-containing protein [Pseudomonas canavaninivorans]	16.2	2.47432e+07	3.19054e+07	1.28946
MBJ2346752.1	alginate export family protein [Pseudomonas canavaninivorans]	8.7	5.49216e+06	7.02884e+06	1.27979
MBJ2345744.1	NADH-quinone oxidoreductase subunit L [Pseudomonas canavaninivorans]	6.48	8.89124e+07	1.12665e+08	1.26715
MBJ2346144.1	M48 family metallopeptidase [Pseudomonas canavaninivorans]	60.89	4.45707e+07	5.5723e+07	1.25022
MBJ2348316.1	beta-ketoacyl-ACP synthase [Pseudomonas canavaninivorans]	11.03	8410427	1.0514e+07	1.25011
MBJ2349524.1	GNAT family N-acetyltransferase [Pseudomonas canavaninivorans]	18.13	4.75983e+06	5.94592e+06	1.24919
MBJ2348619.1	glycosyltransferase [Pseudomonas canavaninivorans]	8.98	15978809	1.98946e+07	1.24506
MBJ2348861.1	MarR family transcriptional regulator [Pseudomonas canavaninivorans]	31.25	1.74143e+07	2.15562e+07	1.23784
MBJ2346758.1	alginate O-acetyltransferase AlgF [Pseudomonas canavaninivorans]	14.48	2.16017e+07	2.6515e+07	1.22745
MBJ2349112.1	type III PLP-dependent enzyme [Pseudomonas canavaninivorans]	70.03	8.76922e+07	1.07003e+08	1.22021
MBJ2349899.1	outer membrane protein transport protein [Pseudomonas canavaninivorans]	40.09	2.95157e+08	3.5948e+08	1.21792
MBJ2346150.1	DUF1302 domain-containing protein [Pseudomonas canavaninivorans]	39.94	1.09758e+08	1.33481e+08	1.21613
MBJ2346042.1	protein kinase [Pseudomonas canavaninivorans]	12.4	1.03779e+07	1.25958e+07	1.21371
MBJ2346923.1	MFS transporter [Pseudomonas canavaninivorans]	6.24	2.08459e+07	2.50484e+07	1.2016
MBJ2345828.1	DUF4041 domain-containing protein [Pseudomonas canavaninivorans]	15.49	1.94339e+07	2.31582e+07	1.19164
MBJ2345805.1	cytochrome c oxidase subunit II [Pseudomonas canavaninivorans]	25.87	4.99125e+07	5.87793e+07	1.17765
MBJ2345967.1	Tim44 domain-containing protein [Pseudomonas canavaninivorans]	43.1	4.52586e+07	5.29186e+07	1.16925
MBJ2346212.1	flavodoxin-dependent (E)-4-hydroxy-3-methylbut-2-enyl-diphosphate synthase [Pseudomonas canavaninivorans]	53.66	9.97176e+07	1.15355e+08	1.15681
MBJ2348706.1	molecular chaperone DnaK [Pseudomonas canavaninivorans]	56.58	1.7996e+08	2.07254e+08	1.15166
MBJ2345510.1	Hsp20 family protein [Pseudomonas canavaninivorans]	62	1.40009e+07	1.60983e+07	1.14981
MBJ2347320.1	YggT family protein [Pseudomonas canavaninivorans]	32.65	7.03113e+07	8.03137e+07	1.14226
MBJ2348533.1	penicillin-binding protein activator LpoB [Pseudomonas canavaninivorans]	17.95	1.73242e+07	1.97767e+07	1.14157
MBJ2349434.1	DNA binding protein [Pseudomonas canavaninivorans]	44	5.90959e+07	6.74446e+07	1.14127
MBJ2345939.1	iron-containing redox enzyme family protein [Pseudomonas canavaninivorans]	71.37	1.06762e+09	1.21648e+09	1.13944
MBJ2348024.1	OmpA family protein [Pseudomonas canavaninivorans]	64.24	1.08349e+09	1.23074e+09	1.1359
MBJ2347729.1	alkene reductase [Pseudomonas canavaninivorans]	47.85	3.42985e+07	3.85722e+07	1.1246
MBJ2346734.1	amino acid ABC transporter permease [Pseudomonas canavaninivorans]	21.88	1.31017e+08	1.47307e+08	1.12433
MBJ2348945.1	LTA synthase family protein [Pseudomonas canavaninivorans]	21.23	1.23725e+07	1.38921e+07	1.12282
MBJ2347747.1	L-threonine dehydrogenase [Pseudomonas canavaninivorans]	12.83	1.23144e+07	1.38254e+07	1.12271
MBJ2348495.1	extracellular solute-binding protein [Pseudomonas canavaninivorans]	55.39	5.08811e+07	5.66078e+07	1.11255
MBJ2350301.1	isovaleryl-CoA dehydrogenase [Pseudomonas canavaninivorans]	12.66	1.40233e+07	1.55908e+07	1.11178
MBJ2349589.1	2-methylcitrate synthase [Pseudomonas canavaninivorans]	50.93	1.28511e+08	1.42785e+08	1.11107
MBJ2347800.1	methyl-accepting chemotaxis protein [Pseudomonas canavaninivorans]	7.9	7.4457e+07	8.20442e+07	1.1019
MBJ2348544.1	uroporphyrinogen-III synthase [Pseudomonas canavaninivorans]	14.44	8.56036e+06	9.37501e+06	1.09516
MBJ2349773.1	porphobilinogen synthase [Pseudomonas canavaninivorans]	39.2	1.89595e+07	2.06384e+07	1.08855
MBJ2349554.1	crotonase/enoyl-CoA hydratase family protein [Pseudomonas canavaninivorans]	70.74	5.52307e+07	5.97587e+07	1.08198
MBJ2348927.1	flagellar motor protein MotD [Pseudomonas canavaninivorans]	17.35	7.21087e+06	7.79392e+06	1.08086
MBJ2346737.1	ATP-dependent RNA helicase RhlB [Pseudomonas canavaninivorans]	21.54	1.5887e+07	1.70159e+07	1.07105
MBJ2345714.1	glycine betaine ABC transporter substrate-binding protein [Pseudomonas canavaninivorans]	18.39	1.23997e+07	1.31787e+07	1.06282
MBJ2347795.1	outer membrane protein assembly factor BamC [Pseudomonas canavaninivorans]	50.13	4.02518e+07	4.26902e+07	1.06058
MBJ2348483.1	amino-acid N-acetyltransferase [Pseudomonas canavaninivorans]	44.44	2.49635e+07	2.64543e+07	1.05972
MBJ2349097.1	OprD family porin [Pseudomonas canavaninivorans]	24.84	4.81859e+07	5.09533e+07	1.05743
MBJ2348894.1	flagellar filament capping protein FliD [Pseudomonas canavaninivorans]	25.21	1.32496e+07	1.40042e+07	1.05695
MBJ2349227.1	FAD-dependent oxidoreductase [Pseudomonas canavaninivorans]	14.11	2.0582e+07	2.16398e+07	1.05139
MBJ2350418.1	sulfate ABC transporter substrate-binding protein [Pseudomonas canavaninivorans]	37.65	3.21805e+07	3.37958e+07	1.05019
MBJ2348244.1	DUF3999 domain-containing protein [Pseudomonas canavaninivorans]	5.48	6.73552e+06	7.06536e+06	1.04897
MBJ2347640.1	phosphoenolpyruvate carboxykinase [Pseudomonas canavaninivorans]	39.3	2.495e+08	2.61686e+08	1.04884
MBJ2346025.1	type VI secretion system ATPase TssH [Pseudomonas canavaninivorans]	57.48	1.37884e+08	1.44054e+08	1.04475
MBJ2346031.1	type VI secretion system tube protein Hcp [Pseudomonas canavaninivorans]	56.79	1.37287e+09	1.42107e+09	1.03511
MBJ2346015.1	HU family DNA-binding protein [Pseudomonas canavaninivorans]	59.34	3.64635e+08	3.76946e+08	1.03376
MBJ2349493.1	multidrug efflux RND transporter permease subunit [Pseudomonas canavaninivorans]	4.86	6.57824e+06	6.7739e+06	1.02974
MBJ2348592.1	bifunctional 2-polyprenyl-6-hydroxyphenol methylase/3-demethylubiquinol 3-O-methyltransferase UbiG [Pseudomonas canavaninivorans]	37.07	2.50966e+07	2.58077e+07	1.02834
MBJ2348294.1	50S ribosomal protein L31 [Pseudomonas canavaninivorans]	52.78	1.41811e+08	1.45243e+08	1.0242
MBJ2349391.1	quinolinate synthase NadA [Pseudomonas canavaninivorans]	23.58	9.32152e+06	9.54613e+06	1.0241
MBJ2345980.1	GNAT family N-acetyltransferase [Pseudomonas canavaninivorans]	64.86	2.80962e+07	2.87565e+07	1.0235
MBJ2346732.1	amino acid ABC transporter ATP-binding protein [Pseudomonas canavaninivorans]	44.49	1.23772e+08	1.25848e+08	1.01677
MBJ2347726.1	efflux RND transporter periplasmic adaptor subunit [Pseudomonas canavaninivorans]	28.31	2.91856e+07	2.96328e+07	1.01532
MBJ2349123.1	NADPH-dependent 2,4-dienoyl-CoA reductase [Pseudomonas canavaninivorans]	5.15	3.42066e+06	3.46871e+06	1.01405
MBJ2348624.1	pseudaminic acid biosynthesis-associated methylase [Pseudomonas canavaninivorans]	75.48	2.83563e+08	2.87164e+08	1.0127
MBJ2345721.1	methyl-accepting chemotaxis protein [Pseudomonas canavaninivorans]	7.11	1.13747e+08	1.15018e+08	1.01117
MBJ2348468.1	aspartate aminotransferase family protein [Pseudomonas canavaninivorans]	36.34	3.63988e+07	3.66806e+07	1.00774
MBJ2345743.1	NADH-quinone oxidoreductase subunit M [Pseudomonas canavaninivorans]	3.14	1.04716e+08	1.05008e+08	1.00279
MBJ2346950.1	bifunctional diaminohydroxyphosphoribosylaminopyrimidine deaminase/5-amino-6-(5-phosphoribosylamino)uracil reductase RibD [Pseudomonas canavaninivorans]	20.95	4.98655e+06	4.99162e+06	1.00102
MBJ2350022.1	NAD(P)(+) transhydrogenase (Re/Si-specific) subunit beta [Pseudomonas canavaninivorans]	19.25	1.58825e+07	1.58901e+07	1.00048
MBJ2346211.1	helix-turn-helix domain-containing protein [Pseudomonas canavaninivorans]	9.4	1.85901e+07	1.84969e+07	0.994988
MBJ2349086.1	5-dehydro-4-deoxyglucarate dehydratase [Pseudomonas canavaninivorans]	23.1	7.94007e+06	7.884e+06	0.992938
MBJ2346784.1	phospho-N-acetylmuramoyl-pentapeptide-transferase [Pseudomonas canavaninivorans]	6.39	5.85825e+07	5.80558e+07	0.99101
MBJ2346613.1	AMP-binding protein [Pseudomonas canavaninivorans]	12.45	1.08745e+07	1.06936e+07	0.98336
MBJ2348617.1	GDP-L-fucose synthase [Pseudomonas canavaninivorans]	25.93	2.73466e+07	2.66702e+07	0.975266
MBJ2348779.1	penicillin acylase family protein [Pseudomonas canavaninivorans]	2.45	7.2261e+06	7.04674e+06	0.975178
MBJ2350556.1	cation acetate symporter [Pseudomonas canavaninivorans]	7.07	5.29294e+07	5.15235e+07	0.973437
MBJ2346055.1	tonB-system energizer ExbB [Pseudomonas canavaninivorans]	14.86	2.2173e+07	2.15759e+07	0.973069
MBJ2349403.1	cell envelope integrity protein TolA [Pseudomonas canavaninivorans]	8.64	9.03018e+06	8.76477e+06	0.970608
MBJ2348687.1	30S ribosomal protein S15 [Pseudomonas canavaninivorans]	49.44	2.84751e+08	2.74025e+08	0.962332
MBJ2349943.1	outer membrane protein assembly factor BamD [Pseudomonas canavaninivorans]	47.93	6.84487e+07	6.58164e+07	0.961543
MBJ2345683.1	threonine--tRNA ligase [Pseudomonas canavaninivorans]	48.28	2.34281e+08	2.24461e+08	0.958083
MBJ2350561.1	DUF808 domain-containing protein [Pseudomonas canavaninivorans]	21.38	3.86067e+07	3.69721e+07	0.95766
MBJ2348297.1	penicillin-binding protein 1A [Pseudomonas canavaninivorans]	13.64	21421257	2.04944e+07	0.956733
MBJ2349680.1	methyl-accepting chemotaxis protein [Pseudomonas canavaninivorans]	16.29	8.28654e+07	7.88627e+07	0.951697
MBJ2348989.1	cytochrome-c oxidase, cbb3-type subunit II [Pseudomonas canavaninivorans]	37.13	8.88117e+07	8.41437e+07	0.94744
MBJ2346899.1	30S ribosomal protein S3 [Pseudomonas canavaninivorans]	66.23	1.47324e+09	1.39425e+09	0.946384
MBJ2348014.1	methyl-accepting chemotaxis protein [Pseudomonas canavaninivorans]	13.68	8.71308e+07	8.23059e+07	0.944625
MBJ2346096.1	methyl-accepting chemotaxis protein [Pseudomonas canavaninivorans]	26.28	7.32654e+07	6.91825e+07	0.944273
MBJ2348283.1	phasin family protein [Pseudomonas canavaninivorans]	33.33	6.23298e+08	5.8664e+08	0.941187
MBJ2345921.1	F0F1 ATP synthase subunit beta [Pseudomonas canavaninivorans]	93.01	9.26728e+08	8.69758e+08	0.938525
MBJ2349089.1	response regulator transcription factor [Pseudomonas canavaninivorans]	16.67	2.10459e+07	1.97505e+07	0.938445
MBJ2348850.1	long-chain-fatty-acid--CoA ligase [Pseudomonas canavaninivorans]	36.48	2.24882e+07	2.10646e+07	0.936696
MBJ2348699.1	YhbY family RNA-binding protein [Pseudomonas canavaninivorans]	17.65	6.40256e+07	59791629	0.93387
MBJ2345498.1	cache domain-containing protein [Pseudomonas canavaninivorans]	26.12	1.23242e+08	1.15018e+08	0.933271
MBJ2347992.1	heptose kinase [Pseudomonas canavaninivorans]	7.79	8.94791e+06	8.27718e+06	0.92504
MBJ2345752.1	NADH-quinone oxidoreductase subunit C/D [Pseudomonas canavaninivorans]	64.98	1.47876e+08	1.36039e+08	0.919953
MBJ2345938.1	ArpA protein [Pseudomonas canavaninivorans]	73.48	2.70788e+09	2.48939e+09	0.919314
MBJ2350018.1	acyl-CoA dehydrogenase [Pseudomonas canavaninivorans]	44.27	3.23489e+07	2.96598e+07	0.916872
MBJ2348338.1	hydrolase [Pseudomonas canavaninivorans]	30.29	1.0104e+07	9.25658e+06	0.916132
MBJ2345548.1	beta family protein [Pseudomonas canavaninivorans]	47.77	7.33164e+07	6.69132e+07	0.912663
MBJ2346888.1	30S ribosomal protein S12 [Pseudomonas canavaninivorans]	44.72	5.83776e+08	5.32478e+08	0.912127
MBJ2348804.1	high-affinity branched-chain amino acid ABC transporter permease LivM [Pseudomonas canavaninivorans]	12.2	8.31245e+07	7.57967e+07	0.911846
MBJ2350622.1	penicillin-binding protein 1B [Pseudomonas canavaninivorans]	22.93	1.99869e+07	1.81977e+07	0.910484
MBJ2348593.1	TRZ/ATZ family hydrolase [Pseudomonas canavaninivorans]	20.32	8.07955e+06	7.33188e+06	0.907461
MBJ2350202.1	3-deoxy-manno-octulosonate cytidylyltransferase [Pseudomonas canavaninivorans]	23.23	2.80771e+07	2.54434e+07	0.906198
MBJ2349669.1	sulfate ABC transporter substrate-binding protein [Pseudomonas canavaninivorans]	14.24	8.67536e+06	7.84248e+06	0.903994
MBJ2346235.1	endopeptidase La [Pseudomonas canavaninivorans]	17.05	1.38627e+07	1.25114e+07	0.902522
MBJ2349542.1	START domain-containing protein [Pseudomonas canavaninivorans]	56.44	1.03773e+08	9.36297e+07	0.902258
MBJ2346151.1	DUF1329 domain-containing protein [Pseudomonas canavaninivorans]	68.5	3.25137e+08	2.93199e+08	0.90177
MBJ2348792.1	OmpA family protein [Pseudomonas canavaninivorans]	11.52	1.9354e+07	1.74219e+07	0.900169
MBJ2346220.1	2-isopropylmalate synthase [Pseudomonas canavaninivorans]	85.87	3.6058e+08	3.23835e+08	0.898096
MBJ2345919.1	F0F1 ATP synthase subunit alpha [Pseudomonas canavaninivorans]	53.5	1.44977e+09	1.30066e+09	0.897147
MBJ2346089.1	alanine racemase [Pseudomonas canavaninivorans]	14.29	1.64401e+07	1.47134e+07	0.894966
MBJ2346283.1	adenylate kinase [Pseudomonas canavaninivorans]	44.19	9.50106e+07	8.48899e+07	0.893478
MBJ2347032.1	lytic murein transglycosylase B [Pseudomonas canavaninivorans]	13.69	9.74465e+06	8.66202e+06	0.8889
MBJ2346805.1	acyl-CoA dehydrogenase family protein [Pseudomonas canavaninivorans]	10.85	8.81425e+06	7.82026e+06	0.887229
MBJ2349514.1	argininosuccinate synthase [Pseudomonas canavaninivorans]	62.72	2.78282e+08	2.46497e+08	0.885783
MBJ2348482.1	OprD family porin [Pseudomonas canavaninivorans]	51.58	1.15055e+09	1.01522e+09	0.882376
MBJ2350337.1	aldehyde dehydrogenase (NADP(+)) [Pseudomonas canavaninivorans]	42.02	6.43186e+07	5.66735e+07	0.881138
MBJ2346968.1	alpha-2-macroglobulin family protein [Pseudomonas canavaninivorans]	31.67	3.02564e+07	2.6652e+07	0.880872
MBJ2348588.1	TenA family transcriptional regulator [Pseudomonas canavaninivorans]	45.69	2.84777e+08	2.50748e+08	0.880505
MBJ2347988.1	glycosyltransferase family 2 protein [Pseudomonas canavaninivorans]	21.26	2.02143e+07	1.77877e+07	0.879953
MBJ2347513.1	PIG-L family deacetylase [Pseudomonas canavaninivorans]	10.63	1.12825e+07	9.92592e+06	0.87976
MBJ2348793.1	pyridoxamine 5'-phosphate oxidase [Pseudomonas canavaninivorans]	33.49	2.34853e+07	2.05999e+07	0.877139
MBJ2349260.1	thioesterase family protein [Pseudomonas canavaninivorans]	20.75	1.2403e+07	1.08661e+07	0.876086
MBJ2347843.1	ATP-dependent RNA helicase HrpA [Pseudomonas canavaninivorans]	9.13	8.2836e+06	7.24942e+06	0.875153
MBJ2347834.1	VWA domain-containing protein [Pseudomonas canavaninivorans]	16.84	1.08218e+07	9.44248e+06	0.872539
MBJ2347285.1	adenosylmethionine--8-amino-7-oxononanoate transaminase [Pseudomonas canavaninivorans]	9.83	3.56796e+07	3.10237e+07	0.869508
MBJ2346316.1	ribosome recycling factor [Pseudomonas canavaninivorans]	53.51	6.74513e+07	5.85216e+07	0.867613
MBJ2345747.1	NADH-quinone oxidoreductase subunit NuoI [Pseudomonas canavaninivorans]	33.52	5.73497e+07	4.95349e+07	0.863735
MBJ2346039.1	type VI secretion system membrane subunit TssM [Pseudomonas canavaninivorans]	45.63	6.1593e+07	5.28316e+07	0.857753
MBJ2348466.1	polyamine ABC transporter substrate-binding protein [Pseudomonas canavaninivorans]	26.03	4.09882e+07	3.51377e+07	0.857264
MBJ2349098.1	ABC transporter substrate-binding protein [Pseudomonas canavaninivorans]	6.4	18787084	1.60909e+07	0.856488
MBJ2346952.1	bifunctional 3,4-dihydroxy-2-butanone-4-phosphate synthase/GTP cyclohydrolase II [Pseudomonas canavaninivorans]	33.61	3.09088e+07	2.64389e+07	0.855384
MBJ2346611.1	acetyl-CoA C-acyltransferase [Pseudomonas canavaninivorans]	29.11	3.31123e+07	2.83167e+07	0.855171
MBJ2350401.1	tRNA (uridine(54)-C5)-methyltransferase TrmA [Pseudomonas canavaninivorans]	18.66	1.74014e+07	1.4841e+07	0.852861
MBJ2349670.1	sulfate ABC transporter permease subunit CysT [Pseudomonas canavaninivorans]	8.09	3.11146e+07	2.65031e+07	0.85179
MBJ2348344.1	mechanosensitive channel MscK [Pseudomonas canavaninivorans]	9.82	1.38637e+07	1.17885e+07	0.850316
MBJ2346939.1	NAD-dependent epimerase/dehydratase family protein [Pseudomonas canavaninivorans]	6.15	1.34831e+07	1.14309e+07	0.847794
MBJ2349516.1	dihydroorotase [Pseudomonas canavaninivorans]	42.82	3.59067e+07	3.03065e+07	0.844033
MBJ2350490.1	peroxiredoxin [Pseudomonas canavaninivorans]	76.47	1.12004e+08	9.43621e+07	0.842491
MBJ2348618.1	mannose-1-phosphate guanylyltransferase/mannose-6-phosphate isomerase [Pseudomonas canavaninivorans]	15.71	1.2505e+07	1.05093e+07	0.840409
MBJ2347149.1	Gfo/Idh/MocA family oxidoreductase [Pseudomonas canavaninivorans]	40.58	7.68426e+07	6.45237e+07	0.839686
MBJ2349867.1	extracellular solute-binding protein [Pseudomonas canavaninivorans]	48.73	7.69351e+07	6.45634e+07	0.839192
MBJ2346324.1	3-hydroxyacyl-ACP dehydratase FabZ [Pseudomonas canavaninivorans]	50	7.55761e+07	6.33874e+07	0.838724
MBJ2347717.1	imidazole glycerol phosphate synthase subunit HisH [Pseudomonas canavaninivorans]	30.19	2.52145e+07	2.11033e+07	0.836952
MBJ2347033.1	septal ring lytic transglycosylase RlpA family protein [Pseudomonas canavaninivorans]	22.87	1.82795e+07	1.52681e+07	0.835255
MBJ2345748.1	NADH-quinone oxidoreductase subunit NuoH [Pseudomonas canavaninivorans]	16.72	9.66461e+07	8.06536e+07	0.834525
MBJ2348803.1	high-affinity branched-chain amino acid ABC transporter ATP-binding protein LivG [Pseudomonas canavaninivorans]	51.37	1.22502e+08	1.01879e+08	0.831655
MBJ2349200.1	LPS-assembly protein LptD [Pseudomonas canavaninivorans]	48.07	7.51965e+07	6.22968e+07	0.828454
MBJ2346298.1	cold-shock protein [Pseudomonas canavaninivorans]	65.22	8.59062e+07	7.10799e+07	0.827413
MBJ2348467.1	polyamine ABC transporter substrate-binding protein [Pseudomonas canavaninivorans]	59.18	1.02993e+08	8.51902e+07	0.827146
MBJ2346722.1	HU family DNA-binding protein [Pseudomonas canavaninivorans]	60.22	6.01536e+07	4.97439e+07	0.826948
MBJ2348308.1	uroporphyrinogen decarboxylase [Pseudomonas canavaninivorans]	22.25	7.73306e+06	6.39474e+06	0.826935
MBJ2346130.1	hypoxanthine-guanine phosphoribosyltransferase [Pseudomonas canavaninivorans]	44.32	2.46391e+07	2.03736e+07	0.82688
MBJ2347445.1	sn-glycerol-3-phosphate ABC transporter ATP-binding protein UgpC [Pseudomonas canavaninivorans]	17.71	1.19188e+07	9.79374e+06	0.821707
MBJ2346321.1	outer membrane protein assembly factor BamA [Pseudomonas canavaninivorans]	42.14	1.01807e+08	8.3106e+07	0.816306
MBJ2346215.1	outer membrane protein assembly factor BamB [Pseudomonas canavaninivorans]	42.3	7.92072e+07	6.46047e+07	0.815642
MBJ2349845.1	ribonucleoside-diphosphate reductase subunit alpha [Pseudomonas canavaninivorans]	61.47	2.13065e+08	1.72977e+08	0.811849
MBJ2348590.1	YciK family oxidoreductase [Pseudomonas canavaninivorans]	38.21	3.38439e+07	2.74731e+07	0.81176
MBJ2345920.1	F0F1 ATP synthase subunit gamma [Pseudomonas canavaninivorans]	69.93	4.01141e+08	325309010	0.810959
MBJ2350500.1	hypothetical protein JFQ02_27035 [Pseudomonas canavaninivorans]	27.93	1.79541e+08	1.45368e+08	0.809669
MBJ2346916.1	30S ribosomal protein S11 [Pseudomonas canavaninivorans]	55.04	1.08123e+09	8.73591e+08	0.807963
MBJ2346333.1	phosphopyruvate hydratase [Pseudomonas canavaninivorans]	50.82	3.24111e+08	2.61083e+08	0.805535
MBJ2349871.1	ABC transporter ATP-binding protein [Pseudomonas canavaninivorans]	18.84	1.85487e+07	1.49287e+07	0.804835
MBJ2349114.1	PepSY domain-containing protein [Pseudomonas canavaninivorans]	3.92	4.80548e+06	3.85692e+06	0.802608
MBJ2346795.1	BON domain-containing protein [Pseudomonas canavaninivorans]	53.65	5.4332e+07	4.35781e+07	0.80207
MBJ2349661.1	NADP-dependent succinate-semialdehyde dehydrogenase [Pseudomonas canavaninivorans]	60.62	9.48803e+07	7.60366e+07	0.801395
MBJ2347585.1	MetQ/NlpA family ABC transporter substrate-binding protein [Pseudomonas canavaninivorans]	34.62	2.34015e+07	1.8736e+07	0.800632
MBJ2345735.1	amidohydrolase [Pseudomonas canavaninivorans]	32.19	1.55455e+07	1.24209e+07	0.799003
MBJ2347342.1	coniferyl aldehyde dehydrogenase [Pseudomonas canavaninivorans]	43.91	7.19856e+07	5.74087e+07	0.797503
MBJ2347830.1	MFS transporter [Pseudomonas canavaninivorans]	6.31	3.19574e+06	2.54561e+06	0.796565
MBJ2347724.1	AdeC/AdeK/OprM family multidrug efflux complex outer membrane factor [Pseudomonas canavaninivorans]	33.81	3.36881e+07	2.67328e+07	0.793538
MBJ2347505.1	alpha/beta hydrolase [Pseudomonas canavaninivorans]	14.87	1.36236e+07	1.07736e+07	0.790806
MBJ2347036.1	lipoyl(octanoyl) transferase LipB [Pseudomonas canavaninivorans]	9.77	2.86255e+07	2.25993e+07	0.789483
MBJ2348672.1	SRPBCC family protein [Pseudomonas canavaninivorans]	34.21	1.29316e+07	1.02042e+07	0.789089
MBJ2349966.1	acetate--CoA ligase [Pseudomonas canavaninivorans]	47.44	8.093e+07	6.38421e+07	0.788856
MBJ2350559.1	serine/threonine protein kinase [Pseudomonas canavaninivorans]	22.92	1.50083e+07	1.18362e+07	0.788646
MBJ2346045.1	SUMF1/EgtB/PvdO family nonheme iron enzyme [Pseudomonas canavaninivorans]	13.97	1.33854e+07	1.05495e+07	0.788136
MBJ2347240.1	choline ABC transporter substrate-binding protein [Pseudomonas canavaninivorans]	31.11	1.92753e+07	1.51385e+07	0.785383
MBJ2347933.1	methyl-accepting chemotaxis protein [Pseudomonas canavaninivorans]	25.62	78676088	6.17339e+07	0.784659
MBJ2349590.1	Fe/S-dependent 2-methylisocitrate dehydratase AcnD [Pseudomonas canavaninivorans]	25.14	2.20197e+07	1.72357e+07	0.782739
MBJ2346064.1	DUF4870 domain-containing protein [Pseudomonas canavaninivorans]	18.85	1.33624e+08	1.04207e+08	0.779857
MBJ2345865.1	thiol:disulfide interchange protein DsbA/DsbL [Pseudomonas canavaninivorans]	14.49	3.44481e+07	2.67484e+07	0.776485
MBJ2346157.1	TRAP transporter small permease [Pseudomonas canavaninivorans]	12.86	4.34815e+07	3.37625e+07	0.77648
MBJ2350230.1	inorganic phosphate transporter [Pseudomonas canavaninivorans]	9.16	2.32667e+07	1.80272e+07	0.774805
MBJ2348703.1	glutamine-hydrolyzing carbamoyl-phosphate synthase small subunit [Pseudomonas canavaninivorans]	30.16	6.98096e+07	5.39882e+07	0.773363
MBJ2346514.1	quinoprotein ethanol dehydrogenase [Pseudomonas canavaninivorans]	37.22	6.12859e+07	4.73316e+07	0.772309
MBJ2350593.1	hotdog fold thioesterase [Pseudomonas canavaninivorans]	55.1	1.28397e+08	9.89888e+07	0.770959
MBJ2348247.1	methyl-accepting chemotaxis protein [Pseudomonas canavaninivorans]	3.97	1.05182e+08	8.09879e+07	0.769982
MBJ2347788.1	DegQ family serine endoprotease [Pseudomonas canavaninivorans]	48.32	8.7418e+07	6.72763e+07	0.769593
MBJ2345910.1	tRNA uridine-5-carboxymethylaminomethyl(34) synthesis enzyme MnmG [Pseudomonas canavaninivorans]	26.27	2.97924e+07	2.2918e+07	0.769255
MBJ2350494.1	DNA binding protein [Pseudomonas canavaninivorans]	57.85	1.67263e+08	1.28573e+08	0.768687
MBJ2346596.1	putative selenate ABC transporter substrate-binding protein [Pseudomonas canavaninivorans]	62.54	6.31864e+07	4.84296e+07	0.766455
MBJ2346399.1	30S ribosomal protein S12 methylthiotransferase RimO [Pseudomonas canavaninivorans]	10.31	1.7008e+07	1.30152e+07	0.765237
MBJ2349240.1	acyl-CoA dehydrogenase C-terminal domain-containing protein [Pseudomonas canavaninivorans]	39.43	1.06375e+08	8.13702e+07	0.76494
MBJ2350451.1	septum site-determining protein MinC [Pseudomonas canavaninivorans]	51.23	2.89423e+07	2.21059e+07	0.763793
MBJ2349518.1	peroxiredoxin [Pseudomonas canavaninivorans]	90	1.14054e+09	8.69618e+08	0.762461
MBJ2348009.1	sodium/proline symporter PutP [Pseudomonas canavaninivorans]	9.92	2.16669e+07	1.65047e+07	0.761746
MBJ2349840.1	hypothetical protein JFQ02_23675 [Pseudomonas canavaninivorans]	53.77	2.46214e+08	1.87526e+08	0.761637
MBJ2346195.1	protein translocase subunit SecF [Pseudomonas canavaninivorans]	27.96	1.00326e+08	7.59254e+07	0.756786
MBJ2345756.1	methyl-accepting chemotaxis protein [Pseudomonas canavaninivorans]	12.03	7.36531e+07	5.57278e+07	0.756624
MBJ2346035.1	type VI secretion system-associated FHA domain protein TagH [Pseudomonas canavaninivorans]	13.17	9.61485e+06	7.27221e+06	0.756351
MBJ2349814.1	phosphoribosylformylglycinamidine cyclo-ligase [Pseudomonas canavaninivorans]	50	5.40971e+07	4.08695e+07	0.755484
MBJ2346733.1	amino acid ABC transporter permease [Pseudomonas canavaninivorans]	12.88	8.60133e+07	6.49705e+07	0.755354
MBJ2349128.1	SurA N-terminal domain-containing protein [Pseudomonas canavaninivorans]	35.96	4.40909e+07	3.32848e+07	0.754913
MBJ2348622.1	polysaccharide biosynthesis protein [Pseudomonas canavaninivorans]	31.93	4.00966e+07	3.02235e+07	0.753767
MBJ2349215.1	30S ribosomal protein S21 [Pseudomonas canavaninivorans]	46.48	4.39641e+08	3.3128e+08	0.753525
MBJ2349401.1	peptidoglycan-associated lipoprotein Pal [Pseudomonas canavaninivorans]	66.06	2.38011e+09	1.78908e+09	0.751679
MBJ2349729.1	ABC transporter permease subunit [Pseudomonas canavaninivorans]	12.11	3.69043e+07	2.76591e+07	0.749483
MBJ2347547.1	thiol peroxidase [Pseudomonas canavaninivorans]	75.3	6.49913e+07	4.86743e+07	0.748935
MBJ2345537.1	hypothetical protein JFQ02_01830 [Pseudomonas canavaninivorans]	25.37	1.43154e+07	1.07184e+07	0.74873
MBJ2346076.1	aldehyde dehydrogenase [Pseudomonas canavaninivorans]	50.3	1.21241e+08	9.06846e+07	0.747973
MBJ2349582.1	bifunctional phosphoserine phosphatase/homoserine phosphotransferase ThrH [Pseudomonas canavaninivorans]	45.37	4.47608e+07	3.34101e+07	0.746413
MBJ2346792.1	penicillin-binding protein activator [Pseudomonas canavaninivorans]	22.89	2.14141e+07	1.59604e+07	0.745325
MBJ2347715.1	OFA family MFS transporter [Pseudomonas canavaninivorans]	24.05	4.05661e+08	3.01698e+08	0.743718
MBJ2346922.1	excinuclease ABC subunit UvrA [Pseudomonas canavaninivorans]	16.1	1.20462e+07	8.95666e+06	0.743528
MBJ2346917.1	30S ribosomal protein S4 [Pseudomonas canavaninivorans]	68.93	9.90844e+08	7.33821e+08	0.740602
MBJ2348802.1	ABC transporter ATP-binding protein [Pseudomonas canavaninivorans]	58.37	1.20017e+08	8.87548e+07	0.73952
MBJ2347314.1	dihydroorotase [Pseudomonas canavaninivorans]	30.5	4.14563e+07	3.06481e+07	0.739287
MBJ2349924.1	CreA family protein [Pseudomonas canavaninivorans]	38.31	2.26266e+07	1.66835e+07	0.737341
MBJ2346024.1	type VI secretion system tip protein VgrG [Pseudomonas canavaninivorans]	26.01	5.57036e+07	4.09872e+07	0.735809
MBJ2346019.1	type VI secretion system tip protein VgrG [Pseudomonas canavaninivorans]	25.35	5.57036e+07	4.09872e+07	0.735809
MBJ2347560.1	HlyD family type I secretion periplasmic adaptor subunit [Pseudomonas canavaninivorans]	20.88	1.02474e+07	7.45043e+06	0.727054
MBJ2345650.1	M20/M25/M40 family metallo-hydrolase [Pseudomonas canavaninivorans]	36.41	7.9309e+07	5.7621e+07	0.726538
MBJ2349920.1	50S ribosomal protein L21 [Pseudomonas canavaninivorans]	69.23	1.20384e+09	8.74285e+08	0.726247
MBJ2348615.1	CatB-related O-acetyltransferase [Pseudomonas canavaninivorans]	17.86	20058864	1.45458e+07	0.725158
MBJ2346668.1	EAL domain-containing protein [Pseudomonas canavaninivorans]	8.65	1.20432e+07	8705924	0.722892
MBJ2348469.1	glutamine synthetase [Pseudomonas canavaninivorans]	14.38	1.9364e+07	1.39927e+07	0.722615
MBJ2347740.1	beta-glucosidase BglX [Pseudomonas canavaninivorans]	34.34	5.0001e+07	3.61019e+07	0.722023
MBJ2346050.1	HDOD domain-containing protein [Pseudomonas canavaninivorans]	15.91	2.13391e+07	1.54026e+07	0.7218
MBJ2347661.1	dTDP-glucose 4,6-dehydratase [Pseudomonas canavaninivorans]	30.83	2.01223e+07	1.45203e+07	0.721603
MBJ2345750.1	NADH-quinone oxidoreductase subunit NuoF [Pseudomonas canavaninivorans]	54.87	1.06773e+08	7.70141e+07	0.721288
MBJ2348789.1	DUF2269 family protein [Pseudomonas canavaninivorans]	16.88	1.37627e+07	9.91858e+06	0.720686
MBJ2350483.1	DUF1883 domain-containing protein [Pseudomonas canavaninivorans]	52	1.71767e+07	1.23026e+07	0.716238
MBJ2347923.1	YgiQ family radical SAM protein [Pseudomonas canavaninivorans]	11.56	1.51664e+07	1.08513e+07	0.715487
MBJ2346400.1	potassium transporter Kup [Pseudomonas canavaninivorans]	9	1.2181e+07	8.7149e+06	0.715452
MBJ2346030.1	hypothetical protein JFQ02_04330 [Pseudomonas canavaninivorans]	58.94	1.06862e+08	7.64366e+07	0.715286
MBJ2346391.1	response regulator transcription factor [Pseudomonas canavaninivorans]	30.41	1.07437e+07	7.68361e+06	0.715172
MBJ2349061.1	RNA polymerase factor sigma-54 [Pseudomonas canavaninivorans]	18.51	2.63885e+07	1.88328e+07	0.713673
MBJ2348238.1	type I glutamate--ammonia ligase [Pseudomonas canavaninivorans]	69.44	4.55018e+08	3.24168e+08	0.712428
MBJ2346129.1	uracil phosphoribosyltransferase [Pseudomonas canavaninivorans]	55.19	6.21052e+07	4.42264e+07	0.712121
MBJ2346803.1	50S ribosomal protein L13 [Pseudomonas canavaninivorans]	67.61	4.97526e+08	3.54252e+08	0.712027
MBJ2347030.1	penicillin-binding protein 2 [Pseudomonas canavaninivorans]	8.87	8.7971e+06	6.26118e+06	0.711733
MBJ2350605.1	3-methyl-2-oxobutanoate hydroxymethyltransferase [Pseudomonas canavaninivorans]	30.08	9.41699e+07	6.6992e+07	0.711395
MBJ2347621.1	cystine ABC transporter substrate-binding protein [Pseudomonas canavaninivorans]	56.77	1.05397e+08	7.49356e+07	0.710983
MBJ2347839.1	aspartyl/asparaginyl beta-hydroxylase domain-containing protein [Pseudomonas canavaninivorans]	43.27	1.0911e+08	7.75069e+07	0.710358
MBJ2345513.1	3-isopropylmalate dehydratase large subunit [Pseudomonas canavaninivorans]	46.82	1.33856e+08	9.50184e+07	0.709854
MBJ2345245.1	ABC transporter substrate-binding protein [Pseudomonas canavaninivorans]	11.93	7.21814e+06	5.11038e+06	0.707991
MBJ2345968.1	DNA helicase II [Pseudomonas canavaninivorans]	18.87	2.5712e+07	1.81784e+07	0.707001
MBJ2347924.1	replicative DNA helicase [Pseudomonas canavaninivorans]	19.35	9.52962e+06	6.73151e+06	0.706377
MBJ2348762.1	hypothetical protein JFQ02_18195 [Pseudomonas canavaninivorans]	9.78	1.46622e+07	1.03372e+07	0.705025
MBJ2348100.1	putative 2-dehydropantoate 2-reductase [Pseudomonas canavaninivorans]	49.84	2.64883e+07	1.86243e+07	0.703114
MBJ2346901.1	50S ribosomal protein L29 [Pseudomonas canavaninivorans]	46.03	1.26266e+08	8.86041e+07	0.701726
MBJ2347777.1	tripartite tricarboxylate transporter substrate binding protein [Pseudomonas canavaninivorans]	33.03	4.36701e+07	3.05492e+07	0.699544
MBJ2350477.1	nitronate monooxygenase [Pseudomonas canavaninivorans]	34.28	7.25652e+07	5.07589e+07	0.699494
MBJ2346608.1	acyl-CoA dehydrogenase family protein [Pseudomonas canavaninivorans]	37.08	6.72143e+07	4.69766e+07	0.698908
MBJ2346032.1	type VI secretion system contractile sheath large subunit [Pseudomonas canavaninivorans]	72.89	3.64424e+08	2.54414e+08	0.698127
MBJ2346108.1	aminoacyl-tRNA hydrolase [Pseudomonas canavaninivorans]	46.39	2.27521e+07	1.58777e+07	0.697856
MBJ2346775.1	UDP-3-O-acyl-N-acetylglucosamine deacetylase [Pseudomonas canavaninivorans]	36.63	7.36026e+07	5.1361e+07	0.697816
MBJ2346346.1	DNA mismatch repair protein MutS [Pseudomonas canavaninivorans]	27.49	2.62862e+07	1.83302e+07	0.697331
MBJ2348597.1	prephenate dehydratase [Pseudomonas canavaninivorans]	30.77	4.01973e+07	2.80019e+07	0.696612
MBJ2347559.1	type I secretion system permease/ATPase [Pseudomonas canavaninivorans]	27.44	2.17126e+07	1.51189e+07	0.696318
MBJ2346563.1	ABC transporter ATP-binding protein [Pseudomonas canavaninivorans]	12.97	1.75626e+07	1.22119e+07	0.695336
MBJ2348955.1	glyceraldehyde-3-phosphate dehydrogenase [Pseudomonas canavaninivorans]	64.07	3.74461e+08	2.59995e+08	0.69432
MBJ2348906.1	STAS domain-containing protein [Pseudomonas canavaninivorans]	41.58	1.85925e+07	1.28862e+07	0.693085
MBJ2349094.1	ABC transporter substrate-binding protein [Pseudomonas canavaninivorans]	26.45	4.62278e+07	3.19655e+07	0.691478
MBJ2348697.1	ATP-dependent zinc metalloprotease FtsH [Pseudomonas canavaninivorans]	31.45	5.36099e+07	3.70558e+07	0.691212
MBJ2349500.1	co-chaperone GroES [Pseudomonas canavaninivorans]	45.36	5.55288e+07	3.83488e+07	0.690611
MBJ2347053.1	glutamate-1-semialdehyde 2,1-aminomutase [Pseudomonas canavaninivorans]	47.31	1.66959e+08	1.15147e+08	0.689676
MBJ2345869.1	DNA polymerase I [Pseudomonas canavaninivorans]	21.04	2.94003e+07	2.02737e+07	0.689576
MBJ2347207.1	PatB family C-S lyase [Pseudomonas canavaninivorans]	27.75	2.6443e+07	1.82308e+07	0.689437
MBJ2346257.1	gamma-aminobutyraldehyde dehydrogenase [Pseudomonas canavaninivorans]	35.02	5.27615e+07	3.63632e+07	0.6892
MBJ2350628.1	ketol-acid reductoisomerase [Pseudomonas canavaninivorans]	72.78	2.1941e+09	1.51011e+09	0.688258
MBJ2346155.1	alkaline phosphatase family protein [Pseudomonas canavaninivorans]	3.94	7.58453e+06	5.21471e+06	0.687546
MBJ2348376.1	3D-(3,5/4)-trihydroxycyclohexane-1,2-dione acylhydrolase (decyclizing) [Pseudomonas canavaninivorans]	32.97	1.69107e+07	1.16208e+07	0.687185
MBJ2350488.1	UTP--glucose-1-phosphate uridylyltransferase GalU [Pseudomonas canavaninivorans]	59.5	1.88318e+08	1.29237e+08	0.686268
MBJ2350132.1	VOC family protein [Pseudomonas canavaninivorans]	14.47	1.54109e+07	1.05737e+07	0.686122
MBJ2349685.1	GntR family transcriptional regulator [Pseudomonas canavaninivorans]	37.17	4.04145e+07	2.77108e+07	0.685665
MBJ2346239.1	signal recognition particle protein [Pseudomonas canavaninivorans]	41.48	5.93679e+07	4.06565e+07	0.684824
MBJ2347058.1	AMP nucleosidase [Pseudomonas canavaninivorans]	50.7	1.20116e+08	8.2203e+07	0.684363
MBJ2347054.1	thiamine phosphate synthase [Pseudomonas canavaninivorans]	30.29	2.29513e+07	1.5695e+07	0.683841
MBJ2348569.1	methyl-accepting chemotaxis protein [Pseudomonas canavaninivorans]	12.16	8.50674e+07	5.80793e+07	0.682744
MBJ2347355.1	dihydroxy-acid dehydratase [Pseudomonas canavaninivorans]	51.71	1.59703e+08	1.08951e+08	0.68221
MBJ2346320.1	RIP metalloprotease RseP [Pseudomonas canavaninivorans]	18.67	1.32917e+07	9.05975e+06	0.68161
MBJ2348370.1	MurR/RpiR family transcriptional regulator [Pseudomonas canavaninivorans]	29.08	3.5983e+07	2.45006e+07	0.680894
MBJ2345906.1	ribonuclease P protein component [Pseudomonas canavaninivorans]	24.81	1.97848e+07	1.34673e+07	0.680687
MBJ2349588.1	methylisocitrate lyase [Pseudomonas canavaninivorans]	34.01	2.24203e+07	1.52364e+07	0.679578
MBJ2348921.1	RNA polymerase sigma factor FliA [Pseudomonas canavaninivorans]	12.96	1.7972e+07	1.22131e+07	0.679562
MBJ2349185.1	lipoprotein-releasing ABC transporter permease subunit [Pseudomonas canavaninivorans]	20.67	1.34106e+07	9.11321e+06	0.679551
MBJ2346119.1	acyloxyacyl hydrolase [Pseudomonas canavaninivorans]	22.09	2.69259e+08	1.82674e+08	0.678432
MBJ2349448.1	acetate--CoA ligase [Pseudomonas canavaninivorans]	55.15	1.77402e+08	1.19899e+08	0.675858
MBJ2349565.1	hypothetical protein JFQ02_22265 [Pseudomonas canavaninivorans]	12.44	1.18862e+07	8.01932e+06	0.674675
MBJ2348291.1	SPOR domain-containing protein [Pseudomonas canavaninivorans]	23.5	1.43538e+07	9.68044e+06	0.674417
MBJ2347905.1	ATP-binding cassette domain-containing protein [Pseudomonas canavaninivorans]	49.31	8.25676e+07	5.56756e+07	0.674304
MBJ2347464.1	methyl-accepting chemotaxis protein [Pseudomonas canavaninivorans]	29.04	1.22153e+08	8.23477e+07	0.674134
MBJ2349425.1	bifunctional glutamate N-acetyltransferase/amino-acid acetyltransferase ArgJ [Pseudomonas canavaninivorans]	45.19	6.8546e+07	4.61427e+07	0.673165
MBJ2347956.1	HAMP domain-containing protein [Pseudomonas canavaninivorans]	8.32	2.24081e+07	1.50794e+07	0.672946
MBJ2346823.1	OmpA family lipoprotein [Pseudomonas canavaninivorans]	40.16	5.20534e+07	3.49411e+07	0.671255
MBJ2345937.1	cation:proton antiporter [Pseudomonas canavaninivorans]	4.09	1.84749e+07	1.23993e+07	0.671141
MBJ2348773.1	succinylglutamate desuccinylase/aspartoacylase family protein [Pseudomonas canavaninivorans]	28.76	1.39958e+07	9.33633e+06	0.667078
MBJ2348580.1	DUF2059 domain-containing protein [Pseudomonas canavaninivorans]	31.79	7.31693e+06	4.87734e+06	0.666583
MBJ2346193.1	preprotein translocase subunit YajC [Pseudomonas canavaninivorans]	42.34	5.25518e+08	3.50297e+08	0.666575
MBJ2347925.1	50S ribosomal protein L9 [Pseudomonas canavaninivorans]	59.46	1.02776e+09	6.84237e+08	0.665756
MBJ2346748.1	UDP-glucose/GDP-mannose dehydrogenase family protein [Pseudomonas canavaninivorans]	8.22	9.73719e+06	6.48229e+06	0.665724
MBJ2349131.1	ATP-dependent Clp protease ATP-binding subunit ClpX [Pseudomonas canavaninivorans]	41.22	8.65967e+07	5.75775e+07	0.664893
MBJ2347435.1	hybrid sensor histidine kinase/response regulator [Pseudomonas canavaninivorans]	9.5	1.51899e+07	1.00666e+07	0.662718
MBJ2349490.1	imelysin [Pseudomonas canavaninivorans]	44.92	3.48006e+07	2.30624e+07	0.662703
MBJ2345776.1	replication-associated recombination protein A [Pseudomonas canavaninivorans]	12.02	7.35952e+06	4.85989e+06	0.660355
MBJ2345198.1	PAS domain S-box protein [Pseudomonas canavaninivorans]	38.96	9.69023e+07	6.3984e+07	0.660294
MBJ2347998.1	pyruvate dehydrogenase (acetyl-transferring), homodimeric type [Pseudomonas canavaninivorans]	53.8	4.09006e+08	270012625	0.660167
MBJ2348768.1	dCTP deaminase [Pseudomonas canavaninivorans]	48.4	1.33735e+08	8.82644e+07	0.659995
MBJ2346385.1	recombinase RecA [Pseudomonas canavaninivorans]	75.43	1.99278e+08	1.3137e+08	0.659231
MBJ2349133.1	trigger factor [Pseudomonas canavaninivorans]	74.54	3.22333e+08	2.12315e+08	0.658681
MBJ2345925.1	glutamine--fructose-6-phosphate transaminase (isomerizing) [Pseudomonas canavaninivorans]	41.64	4.32498e+07	2.84248e+07	0.657225
MBJ2346036.1	type VI secretion system lipoprotein TssJ [Pseudomonas canavaninivorans]	41.07	3.83809e+07	2.51266e+07	0.654664
MBJ2347281.1	DEAD/DEAH box helicase [Pseudomonas canavaninivorans]	33.81	6.97722e+07	4.56272e+07	0.653945
MBJ2347622.1	D-cysteine desulfhydrase [Pseudomonas canavaninivorans]	39.76	3.31872e+07	2.16997e+07	0.653858
MBJ2347268.1	methionine adenosyltransferase [Pseudomonas canavaninivorans]	63.64	9.76984e+08	6.3838e+08	0.653419
MBJ2350623.1	hypothetical protein JFQ02_27670 [Pseudomonas canavaninivorans]	15.9	3.12161e+07	2.03819e+07	0.65293
MBJ2347999.1	dihydrolipoyllysine-residue acetyltransferase [Pseudomonas canavaninivorans]	52.92	3.33041e+08	2.1744e+08	0.652894
MBJ2346197.1	inositol monophosphatase [Pseudomonas canavaninivorans]	30.88	1.23866e+08	8.07912e+07	0.652248
MBJ2345908.1	membrane protein insertase YidC [Pseudomonas canavaninivorans]	32.86	1.38816e+08	9.04893e+07	0.651867
MBJ2347957.1	membrane integrity-associated transporter subunit PqiC [Pseudomonas canavaninivorans]	33.33	5.49952e+07	3.584e+07	0.651693
MBJ2345970.1	transcriptional regulator HexR [Pseudomonas canavaninivorans]	12.5	1.89549e+07	1.23448e+07	0.651274
MBJ2345517.1	aspartate-semialdehyde dehydrogenase [Pseudomonas canavaninivorans]	64.05	2.3199e+08	1.50876e+08	0.650357
MBJ2349499.1	chaperonin GroEL [Pseudomonas canavaninivorans]	66.73	1.76894e+09	1.14999e+09	0.650101
MBJ2347983.1	lipid A export permease/ATP-binding protein MsbA [Pseudomonas canavaninivorans]	31.54	4.00917e+07	2.60236e+07	0.649102
MBJ2345291.1	molecular chaperone HscC [Pseudomonas canavaninivorans]	23.98	1.73802e+07	1.12783e+07	0.648914
MBJ2347046.1	apolipoprotein N-acyltransferase [Pseudomonas canavaninivorans]	20.12	1.79701e+07	1.16589e+07	0.648792
MBJ2347903.1	SDR family oxidoreductase [Pseudomonas canavaninivorans]	60.24	2.3081e+08	1.4964e+08	0.648327
MBJ2346896.1	50S ribosomal protein L2 [Pseudomonas canavaninivorans]	58.39	2.19602e+09	1.4234e+09	0.648171
MBJ2346778.1	cell division protein FtsQ/DivIB [Pseudomonas canavaninivorans]	17.01	1.14169e+07	7.39236e+06	0.647495
MBJ2347015.1	UDP-N-acetylmuramate:L-alanyl-gamma-D-glutamyl-meso-diaminopimelate ligase [Pseudomonas canavaninivorans]	35.41	5.30279e+07	3.42857e+07	0.64656
MBJ2347568.1	efflux RND transporter periplasmic adaptor subunit [Pseudomonas canavaninivorans]	55.04	8.16859e+07	5.2795e+07	0.646317
MBJ2349921.1	50S ribosomal protein L27 [Pseudomonas canavaninivorans]	63.53	7.71533e+08	4.98634e+08	0.646291
MBJ2348612.1	pseudaminic acid synthase [Pseudomonas canavaninivorans]	36.65	4.5095e+07	2.91354e+07	0.646088
MBJ2346208.1	nucleoside-diphosphate kinase [Pseudomonas canavaninivorans]	55.32	1.23815e+09	7.99867e+08	0.646018
MBJ2347442.1	sugar ABC transporter substrate-binding protein [Pseudomonas canavaninivorans]	40.6	3.92947e+07	2.53483e+07	0.645081
MBJ2349728.1	amino acid ABC transporter permease [Pseudomonas canavaninivorans]	28.23	2.17732e+07	1.40345e+07	0.644579
MBJ2350554.1	succinate dehydrogenase, cytochrome b556 subunit [Pseudomonas canavaninivorans]	50	4.10836e+08	2.64678e+08	0.644242
MBJ2346759.1	mannose-1-phosphate guanylyltransferase/mannose-6-phosphate isomerase [Pseudomonas canavaninivorans]	6	1.18171e+07	7.60778e+06	0.643794
MBJ2346898.1	50S ribosomal protein L22 [Pseudomonas canavaninivorans]	48.18	1024044979	6.59009e+08	0.643535
MBJ2349504.1	iron-sulfur cluster carrier protein ApbC [Pseudomonas canavaninivorans]	35.16	3.94138e+07	2.53604e+07	0.643439
MBJ2346051.1	ATP-dependent DNA helicase RecG [Pseudomonas canavaninivorans]	11.87	1.06554e+07	6.85367e+06	0.643213
MBJ2346781.1	undecaprenyldiphospho-muramoylpentapeptide beta-N-acetylglucosaminyltransferase [Pseudomonas canavaninivorans]	40.17	4.64237e+07	2.98577e+07	0.643157
MBJ2348270.1	methyl-accepting chemotaxis protein [Pseudomonas canavaninivorans]	28.68	9.58635e+07	6.15971e+07	0.64255
MBJ2349928.1	isoleucine--tRNA ligase [Pseudomonas canavaninivorans]	58.64	1.7617e+08	1.13054e+08	0.641733
MBJ2350567.1	2-hydroxy-3-oxopropionate reductase [Pseudomonas canavaninivorans]	13.18	1.68413e+07	1.079e+07	0.640689
MBJ2348296.1	malate dehydrogenase [Pseudomonas canavaninivorans]	81.52	573016832	366930073	0.640348
MBJ2348042.1	alpha/beta fold hydrolase [Pseudomonas canavaninivorans]	16.3	3.52636e+07	2.25761e+07	0.64021
MBJ2349535.1	FAD-binding protein [Pseudomonas canavaninivorans]	63.11	5.6743e+08	3.62785e+08	0.639346
MBJ2349969.1	protease SohB [Pseudomonas canavaninivorans]	34.99	4.46702e+07	2.85168e+07	0.638384
MBJ2348634.1	DNA polymerase III subunit gamma/tau [Pseudomonas canavaninivorans]	14.68	1.96684e+07	1.25409e+07	0.637616
MBJ2348966.1	type I DNA topoisomerase [Pseudomonas canavaninivorans]	33.56	6.99171e+07	4.45297e+07	0.636893
MBJ2349533.1	electron transfer flavoprotein-ubiquinone oxidoreductase [Pseudomonas canavaninivorans]	45.85	1.21671e+08	7.74892e+07	0.636874
MBJ2348327.1	aromatic amino acid lyase [Pseudomonas canavaninivorans]	30.93	3.49258e+07	2.22412e+07	0.636815
MBJ2348910.1	flagellar basal body-associated protein FliL [Pseudomonas canavaninivorans]	35.33	2.4446e+07	1.55251e+07	0.635075
MBJ2348060.1	YgdI/YgdR family lipoprotein [Pseudomonas canavaninivorans]	34.25	1.21747e+08	7.72655e+07	0.634639
MBJ2350555.1	citrate (Si)-synthase [Pseudomonas canavaninivorans]	66.2	5.74051e+08	3.64146e+08	0.634344
MBJ2349720.1	ABC transporter ATP-binding protein [Pseudomonas canavaninivorans]	26.9	1.462e+07	9.27377e+06	0.634322
MBJ2346895.1	50S ribosomal protein L23 [Pseudomonas canavaninivorans]	55.56	1.4861e+09	9.39171e+08	0.63197
MBJ2349662.1	4-aminobutyrate--2-oxoglutarate transaminase [Pseudomonas canavaninivorans]	56.24	172296419	1.08876e+08	0.631912
MBJ2350581.1	hypothetical protein JFQ02_27460 [Pseudomonas canavaninivorans]	15.87	3.43364e+07	2.16943e+07	0.631815
MBJ2346072.1	ABC transporter substrate-binding protein [Pseudomonas canavaninivorans]	25.57	3.96443e+07	2.49796e+07	0.630094
MBJ2348959.1	S-methyl-5'-thioinosine phosphorylase [Pseudomonas canavaninivorans]	46.34	4.03584e+07	2.5399e+07	0.629335
MBJ2345653.1	exodeoxyribonuclease III [Pseudomonas canavaninivorans]	12.96	8.23962e+06	5.18505e+06	0.629282
MBJ2345754.1	NADH-quinone oxidoreductase subunit A [Pseudomonas canavaninivorans]	20.44	1.42506e+08	8.95084e+07	0.628103
MBJ2350184.1	beta-ketoacyl-ACP synthase II [Pseudomonas canavaninivorans]	37.92	6.53561e+07	4.10453e+07	0.628026
MBJ2349538.1	OmpA family protein [Pseudomonas canavaninivorans]	32.71	2.0231e+07	1.27012e+07	0.627807
MBJ2348918.1	flagellar biosynthesis protein FlhA [Pseudomonas canavaninivorans]	7.33	7.1148e+06	4.46475e+06	0.62753
MBJ2346325.1	acyl-ACP--UDP-N-acetylglucosamine O-acyltransferase [Pseudomonas canavaninivorans]	15.89	3.51796e+07	2.20471e+07	0.626701
MBJ2346343.1	peptidoglycan DD-metalloendopeptidase family protein [Pseudomonas canavaninivorans]	23.49	1.81811e+07	1.13811e+07	0.625986
MBJ2346780.1	UDP-N-acetylmuramate--L-alanine ligase [Pseudomonas canavaninivorans]	33.54	3.72771e+07	2.33349e+07	0.625985
MBJ2346872.1	dihydroneopterin triphosphate 2'-epimerase [Pseudomonas canavaninivorans]	34.13	5.00997e+07	3.1314e+07	0.625034
MBJ2348311.1	DUF2846 domain-containing protein [Pseudomonas canavaninivorans]	27.21	7.4932e+07	4.67174e+07	0.623464
MBJ2345684.1	translation initiation factor IF-3 [Pseudomonas canavaninivorans]	56.28	2.81981e+08	1.75742e+08	0.623241
MBJ2346122.1	deoxyribodipyrimidine photo-lyase [Pseudomonas canavaninivorans]	2.94	6.29412e+06	3.91641e+06	0.622232
MBJ2345778.1	serine--tRNA ligase [Pseudomonas canavaninivorans]	46.71	8.60829e+07	5.35555e+07	0.622138
MBJ2347981.1	PIG-L family deacetylase [Pseudomonas canavaninivorans]	11.95	2.31513e+07	1.43944e+07	0.621754
MBJ2349419.1	mechanosensitive ion channel family protein [Pseudomonas canavaninivorans]	38.93	7.01389e+07	4.3599e+07	0.62161
MBJ2348982.1	methyl-accepting chemotaxis protein [Pseudomonas canavaninivorans]	23.61	1.00267e+08	6.219e+07	0.620244
MBJ2347939.1	RNA chaperone Hfq [Pseudomonas canavaninivorans]	77.91	1.17246e+09	7.24791e+08	0.618179
MBJ2349038.1	phosphate acetyltransferase [Pseudomonas canavaninivorans]	11.16	1.57843e+07	9.7508e+06	0.617752
MBJ2346808.1	tryptophan--tRNA ligase [Pseudomonas canavaninivorans]	35.48	3.34098e+07	2.05987e+07	0.616548
MBJ2346920.1	catalase [Pseudomonas canavaninivorans]	28.42	5.72651e+07	3.52857e+07	0.616182
MBJ2349730.1	amino acid ABC transporter ATP-binding protein [Pseudomonas canavaninivorans]	18.44	2.48865e+07	1.53199e+07	0.615591
MBJ2347075.1	DEAD/DEAH box helicase [Pseudomonas canavaninivorans]	17.08	5.71534e+07	3.51586e+07	0.615161
MBJ2347842.1	bifunctional isocitrate dehydrogenase kinase/phosphatase [Pseudomonas canavaninivorans]	24.96	6.3331e+07	3.89177e+07	0.614512
MBJ2347667.1	OprD family porin [Pseudomonas canavaninivorans]	49.3	1.85127e+08	1.13702e+08	0.614184
MBJ2346609.1	enoyl-CoA hydratase [Pseudomonas canavaninivorans]	60.7	7.99537e+07	4.90273e+07	0.613196
MBJ2345549.1	hypothetical protein JFQ02_01890 [Pseudomonas canavaninivorans]	15.83	4.68102e+07	2.86909e+07	0.612919
MBJ2346194.1	protein translocase subunit SecD [Pseudomonas canavaninivorans]	36.33	1.83976e+08	1.1274e+08	0.612798
MBJ2348722.1	tyrosine-type recombinase/integrase [Pseudomonas canavaninivorans]	4.78	9.22609e+06	5.6497e+06	0.61236
MBJ2349261.1	CHAD domain-containing protein [Pseudomonas canavaninivorans]	14.62	1.02458e+07	6.26201e+06	0.611176
MBJ2346384.1	CinA family protein [Pseudomonas canavaninivorans]	41.57	2.47204e+07	1.51003e+07	0.610844
MBJ2346913.1	preprotein translocase subunit SecY [Pseudomonas canavaninivorans]	28.73	8.05349e+08	4.91801e+08	0.610668
MBJ2350364.1	transporter substrate-binding domain-containing protein [Pseudomonas canavaninivorans]	57.03	5.59256e+07	3.41506e+07	0.610643
MBJ2350177.1	TetR/AcrR family transcriptional regulator [Pseudomonas canavaninivorans]	25.47	3.96501e+07	2.41668e+07	0.609502
MBJ2347713.1	AsmA family protein [Pseudomonas canavaninivorans]	15.25	2.72795e+07	1.6618e+07	0.609176
MBJ2349886.1	catalase family protein [Pseudomonas canavaninivorans]	21.43	2.99665e+07	1.8251e+07	0.609045
MBJ2349967.1	nitrite/sulfite reductase [Pseudomonas canavaninivorans]	55.8	1.48053e+08	9.00058e+07	0.607929
MBJ2346100.1	hypothetical protein JFQ02_04685 [Pseudomonas canavaninivorans]	19.49	8.09263e+07	4.91906e+07	0.607844
MBJ2346691.1	formate-dependent phosphoribosylglycinamide formyltransferase [Pseudomonas canavaninivorans]	44.27	1.84119e+08	1.11796e+08	0.607194
MBJ2346241.1	ribosome maturation factor RimM [Pseudomonas canavaninivorans]	38.76	2.93121e+07	1.7791e+07	0.60695
MBJ2349137.1	peptidase C39 family protein [Pseudomonas canavaninivorans]	12.89	2.30771e+07	1.40039e+07	0.606831
MBJ2348690.1	translation initiation factor IF-2 [Pseudomonas canavaninivorans]	61.74	3.66554e+08	2.21863e+08	0.605267
MBJ2345596.1	hypothetical protein JFQ02_02130 [Pseudomonas canavaninivorans]	15.91	2.46352e+07	1.4897e+07	0.604705
MBJ2349640.1	YdgA family protein [Pseudomonas canavaninivorans]	71.66	2.74664e+08	1.66002e+08	0.604382
MBJ2346339.1	2-C-methyl-D-erythritol 2,4-cyclodiphosphate synthase [Pseudomonas canavaninivorans]	35.03	2.54795e+07	1.53967e+07	0.604276
MBJ2350182.1	endolytic transglycosylase MltG [Pseudomonas canavaninivorans]	15.03	1.3906e+07	8.4007e+06	0.604106
MBJ2349802.1	acetyl-CoA C-acetyltransferase [Pseudomonas canavaninivorans]	29.01	2.82695e+07	1.70736e+07	0.603958
MBJ2348806.1	branched-chain amino acid ABC transporter substrate-binding protein [Pseudomonas canavaninivorans]	73.87	1.34387e+09	8.10702e+08	0.603259
MBJ2349919.1	polyprenyl synthetase family protein [Pseudomonas canavaninivorans]	41.3	3.35791e+07	2.02326e+07	0.602536
MBJ2349132.1	ATP-dependent Clp endopeptidase proteolytic subunit ClpP [Pseudomonas canavaninivorans]	27.01	1.6518e+08	9.95253e+07	0.602527
MBJ2349426.1	preprotein translocase subunit SecA [Pseudomonas canavaninivorans]	51.81	1.09376e+08	6.58721e+07	0.602252
MBJ2349915.1	TIGR00645 family protein [Pseudomonas canavaninivorans]	17.28	2.79768e+07	1.68371e+07	0.601823
MBJ2348069.1	deoxyguanosinetriphosphate triphosphohydrolase [Pseudomonas canavaninivorans]	27.15	3.33152e+07	2.00279e+07	0.601165
MBJ2346725.1	glutathione S-transferase family protein [Pseudomonas canavaninivorans]	15.43	1.81009e+07	1.08797e+07	0.601058
MBJ2347806.1	5-carboxymethyl-2-hydroxymuconate Delta-isomerase [Pseudomonas canavaninivorans]	38.84	1.93145e+08	1.16041e+08	0.600798
MBJ2350539.1	dienelactone hydrolase family protein [Pseudomonas canavaninivorans]	19.01	2.36498e+07	1.42065e+07	0.600705
MBJ2350560.1	VacJ family lipoprotein [Pseudomonas canavaninivorans]	18.7	8.18413e+06	4.91124e+06	0.600093
MBJ2348892.1	flagellin FliC [Pseudomonas canavaninivorans]	42.91	4.74959e+08	2.83922e+08	0.597782
MBJ2348444.1	ABC transporter substrate-binding protein [Pseudomonas canavaninivorans]	9.08	9.29255e+06	5.54818e+06	0.597056
MBJ2347037.1	lipoyl synthase [Pseudomonas canavaninivorans]	19.58	47036918	2.80697e+07	0.596758
MBJ2348613.1	hypothetical protein JFQ02_17405 [Pseudomonas canavaninivorans]	29.83	3.51257e+07	2.09457e+07	0.596307
MBJ2346736.1	alpha/beta fold hydrolase [Pseudomonas canavaninivorans]	43.58	7.56339e+07	4.50493e+07	0.595624
MBJ2349095.1	ABC transporter substrate-binding protein [Pseudomonas canavaninivorans]	47.13	1.84869e+08	1.10107e+08	0.595597
MBJ2349428.1	DUF853 family protein [Pseudomonas canavaninivorans]	10.3	9.8807e+06	5.88011e+06	0.595111
MBJ2346607.1	enoyl-CoA hydratase/isomerase family protein [Pseudomonas canavaninivorans]	59.78	1.12309e+08	6.66212e+07	0.593197
MBJ2347725.1	efflux RND transporter permease subunit EmhB [Pseudomonas canavaninivorans]	12.62	3.59588e+07	2.12853e+07	0.591936
MBJ2349763.1	ABC transporter substrate-binding protein [Pseudomonas canavaninivorans]	67.57	2.3858e+08	1.411e+08	0.591414
MBJ2346894.1	50S ribosomal protein L4 [Pseudomonas canavaninivorans]	46	1.84271e+09	1.08849e+09	0.590704
MBJ2349816.1	DUF3108 domain-containing protein [Pseudomonas canavaninivorans]	44.3	8.85202e+07	5.22795e+07	0.590594
MBJ2349077.1	Asp-tRNA(Asn)/Glu-tRNA(Gln) amidotransferase subunit GatA [Pseudomonas canavaninivorans]	42.65	1.09736e+08	6.4805e+07	0.590554
MBJ2346068.1	phosphomannomutase/phosphoglucomutase [Pseudomonas canavaninivorans]	52.9	1.08754e+08	6.40738e+07	0.589163
MBJ2348447.1	hydroxyacylglutathione hydrolase [Pseudomonas canavaninivorans]	41.96	2.14403e+07	1.25952e+07	0.587454
MBJ2345505.1	glutamate--tRNA ligase [Pseudomonas canavaninivorans]	49.7	7.26662e+07	4.26804e+07	0.58735
MBJ2349682.1	non-ribosomal peptide synthetase [Pseudomonas canavaninivorans]	2.99	7.23754e+06	4.24989e+06	0.5872
MBJ2346650.1	dipeptidase [Pseudomonas canavaninivorans]	42.66	1.0726e+08	6.28018e+07	0.585508
MBJ2349056.1	KpsF/GutQ family sugar-phosphate isomerase [Pseudomonas canavaninivorans]	45.37	5.35849e+07	3.13565e+07	0.585174
MBJ2347838.1	cysteine synthase A [Pseudomonas canavaninivorans]	68.83	3.29727e+08	1.92607e+08	0.584142
MBJ2346074.1	50S ribosomal protein L33 [Pseudomonas canavaninivorans]	47.06	1.7807e+08	1.03969e+08	0.583866
MBJ2348031.1	phosphoenolpyruvate synthase [Pseudomonas canavaninivorans]	56.51	2.75846e+08	1.60528e+08	0.581946
MBJ2350240.1	EAL domain-containing protein [Pseudomonas canavaninivorans]	12.74	12047516	7.00709e+06	0.581621
MBJ2346234.1	protease inhibitor I42 family protein [Pseudomonas canavaninivorans]	16.92	1.66585e+07	9.68498e+06	0.581383
MBJ2345853.1	spore maturation protein [Pseudomonas canavaninivorans]	4.65	1.80155e+07	1.04729e+07	0.581326
MBJ2350351.1	MoxR family ATPase [Pseudomonas canavaninivorans]	5.96	16661558	9.67413e+06	0.580626
MBJ2348305.1	AAA family ATPase [Pseudomonas canavaninivorans]	23.05	7.66427e+07	4.4497e+07	0.580576
MBJ2346904.1	50S ribosomal protein L24 [Pseudomonas canavaninivorans]	57.69	1.91456e+09	1.11037e+09	0.57996
MBJ2345319.1	nucleotidyltransferase domain-containing protein [Pseudomonas canavaninivorans]	10.31	1.97484e+07	1.14516e+07	0.579874
MBJ2347264.1	phosphoglycerate kinase [Pseudomonas canavaninivorans]	69.51	8.10905e+07	4.69658e+07	0.579178
MBJ2349719.1	ornithine carbamoyltransferase [Pseudomonas canavaninivorans]	57.52	1.36087e+08	7.87772e+07	0.578876
MBJ2349752.1	LysR family transcriptional regulator [Pseudomonas canavaninivorans]	37.54	1.9743e+07	1.14114e+07	0.578
MBJ2348097.1	HTH-type transcriptional regulator CysB [Pseudomonas canavaninivorans]	58.64	9.97672e+07	5.75558e+07	0.576901
MBJ2348290.1	ATP-dependent protease subunit HslV [Pseudomonas canavaninivorans]	32.39	7.46795e+07	4.30545e+07	0.576524
MBJ2347953.1	phosphatidylserine decarboxylase [Pseudomonas canavaninivorans]	38.46	1.08467e+08	6.25212e+07	0.576407
MBJ2346906.1	30S ribosomal protein S14 [Pseudomonas canavaninivorans]	29.7	1.61826e+09	9.32024e+08	0.57594
MBJ2348278.1	ubiquinone biosynthesis regulatory protein kinase UbiB [Pseudomonas canavaninivorans]	21.72	3.11389e+07	1.79122e+07	0.575236
MBJ2346801.1	ubiquinol-cytochrome c reductase iron-sulfur subunit [Pseudomonas canavaninivorans]	31.98	2.1115e+08	1.21457e+08	0.575217
MBJ2346709.1	pyridoxine 5'-phosphate synthase [Pseudomonas canavaninivorans]	51.01	9.87037e+07	5.67171e+07	0.57462
MBJ2350233.1	RNA polymerase-associated protein RapA [Pseudomonas canavaninivorans]	22.26	32327502	1.85715e+07	0.57448
MBJ2346842.1	D-glycerate dehydrogenase [Pseudomonas canavaninivorans]	63.47	6.9186e+07	3.9732e+07	0.574278
MBJ2347345.1	pantetheine-phosphate adenylyltransferase [Pseudomonas canavaninivorans]	50.94	7.61813e+07	4.369e+07	0.5735
MBJ2348465.1	polyamine ABC transporter ATP-binding protein [Pseudomonas canavaninivorans]	34.74	7.73679e+07	4.43546e+07	0.573294
MBJ2346137.1	hypothetical protein JFQ02_04875 [Pseudomonas canavaninivorans]	59.79	2.10052e+08	1.20228e+08	0.572371
MBJ2348240.1	translational GTPase TypA [Pseudomonas canavaninivorans]	55.12	2.40532e+08	1.37319e+08	0.570899
MBJ2348902.1	flagellar motor switch protein FliG [Pseudomonas canavaninivorans]	22.71	1.14632e+07	6.53435e+06	0.570028
MBJ2346915.1	30S ribosomal protein S13 [Pseudomonas canavaninivorans]	61.02	1.28649e+09	7.33225e+08	0.569944
MBJ2348695.1	phosphoglucosamine mutase [Pseudomonas canavaninivorans]	20.67	1.3293e+08	7.56574e+07	0.56915
MBJ2346158.1	C4-dicarboxylate TRAP substrate-binding protein DctP [Pseudomonas canavaninivorans]	57.4	1.51103e+08	8.6e+07	0.569147
MBJ2349721.1	PhzF family phenazine biosynthesis protein [Pseudomonas canavaninivorans]	25.38	4.34814e+07	2.47283e+07	0.56871
MBJ2347926.1	hypothetical protein JFQ02_13925 [Pseudomonas canavaninivorans]	9.43	2.77683e+07	1.57888e+07	0.568591
MBJ2347996.1	lipopolysaccharide heptosyltransferase II [Pseudomonas canavaninivorans]	21.51	1.95658e+07	1.11141e+07	0.568036
MBJ2346909.1	50S ribosomal protein L18 [Pseudomonas canavaninivorans]	60.34	1.76918e+09	1.00485e+09	0.567977
MBJ2349188.1	Si-specific NAD(P)(+) transhydrogenase [Pseudomonas canavaninivorans]	43.97	2.4208e+08	1.37453e+08	0.567801
MBJ2346196.1	glycine zipper 2TM domain-containing protein [Pseudomonas canavaninivorans]	26.37	2.98301e+07	1.69327e+07	0.567638
MBJ2348093.1	elongation factor P [Pseudomonas canavaninivorans]	29.63	3.72126e+08	2.11199e+08	0.567548
MBJ2345686.1	50S ribosomal protein L20 [Pseudomonas canavaninivorans]	35.59	2.0755e+09	1.17792e+09	0.567538
MBJ2346297.1	glycerol-3-phosphate 1-O-acyltransferase PlsB [Pseudomonas canavaninivorans]	32.05	2.06995e+07	1.17415e+07	0.567236
MBJ2349884.1	FKBP-type peptidyl-prolyl cis-trans isomerase [Pseudomonas canavaninivorans]	54.01	1.77901e+08	1.00907e+08	0.567208
MBJ2345516.1	3-isopropylmalate dehydrogenase [Pseudomonas canavaninivorans]	61.94	1.83801e+08	1.04242e+08	0.567147
MBJ2347958.1	DNA topoisomerase IV subunit A [Pseudomonas canavaninivorans]	39.39	5.81465e+07	3.29276e+07	0.566286
MBJ2348227.1	2,3-bisphosphoglycerate-independent phosphoglycerate mutase [Pseudomonas canavaninivorans]	38.7	9.14931e+07	5.17685e+07	0.565819
MBJ2346910.1	30S ribosomal protein S5 [Pseudomonas canavaninivorans]	66.27	1.73154e+09	9.79695e+08	0.565793
MBJ2348564.1	P-II family nitrogen regulator [Pseudomonas canavaninivorans]	24.11	4.68316e+07	2.64589e+07	0.56498
MBJ2347277.1	acyl-CoA thioesterase [Pseudomonas canavaninivorans]	63.16	6.9447e+07	3.91924e+07	0.56435
MBJ2349411.1	aspartate--tRNA ligase [Pseudomonas canavaninivorans]	52.96	2.71674e+08	1.53274e+08	0.564182
MBJ2347835.1	MoxR family ATPase [Pseudomonas canavaninivorans]	35.94	6.7977e+07	3.83027e+07	0.563465
MBJ2347308.1	glutathione synthase [Pseudomonas canavaninivorans]	32.49	6.55743e+07	3.69485e+07	0.56346
MBJ2346776.1	cell division protein FtsZ [Pseudomonas canavaninivorans]	65.49	1.04247e+08	5.87256e+07	0.563332
MBJ2347266.1	transketolase [Pseudomonas canavaninivorans]	49.02	1.99981e+08	1.12653e+08	0.563316
MBJ2346799.1	cytochrome c1 [Pseudomonas canavaninivorans]	56.92	2.81094e+08	1.58315e+08	0.563209
MBJ2346948.1	YbaY family lipoprotein [Pseudomonas canavaninivorans]	35.71	5.04825e+07	2.84069e+07	0.562709
MBJ2349433.1	formyltetrahydrofolate deformylase [Pseudomonas canavaninivorans]	40.43	7.47348e+07	4.20324e+07	0.562421
MBJ2346908.1	50S ribosomal protein L6 [Pseudomonas canavaninivorans]	75.71	1.3816e+09	7.76317e+08	0.561899
MBJ2347927.1	30S ribosomal protein S18 [Pseudomonas canavaninivorans]	50	1.20782e+09	6.78136e+08	0.561455
MBJ2348233.1	nitrogen regulation protein NR(I) [Pseudomonas canavaninivorans]	24.9	1.38394e+07	7.76918e+06	0.56138
MBJ2347429.1	efflux RND transporter permease subunit [Pseudomonas canavaninivorans]	9.54	2.38994e+07	1.34132e+07	0.561236
MBJ2349818.1	DUF2058 domain-containing protein [Pseudomonas canavaninivorans]	23.46	5.48856e+07	3.07907e+07	0.560998
MBJ2347677.1	AzlC family ABC transporter permease [Pseudomonas canavaninivorans]	17.72	4.06327e+07	2.27938e+07	0.56097
MBJ2347029.1	23S rRNA (pseudouridine(1915)-N(3))-methyltransferase RlmH [Pseudomonas canavaninivorans]	20.65	1.77686e+07	9.96394e+06	0.56076
MBJ2346621.1	nuclear transport factor 2 family protein [Pseudomonas canavaninivorans]	25.79	2.58448e+07	1.44763e+07	0.560126
MBJ2347517.1	NADP-dependent glyceraldehyde-3-phosphate dehydrogenase [Pseudomonas canavaninivorans]	50.09	1.0591e+08	5.9319e+07	0.560089
MBJ2349048.1	ATP phosphoribosyltransferase [Pseudomonas canavaninivorans]	63.51	8.92654e+07	4.99285e+07	0.559326
MBJ2346785.1	UDP-N-acetylmuramoyl-tripeptide--D-alanyl-D-alanine ligase [Pseudomonas canavaninivorans]	31.21	1.73136e+07	9.68154e+06	0.559188
MBJ2347934.1	adenylosuccinate synthase [Pseudomonas canavaninivorans]	64.19	3.1858e+08	1.77868e+08	0.558314
MBJ2348919.1	flagellar biosynthesis protein FlhF [Pseudomonas canavaninivorans]	25.84	1.57994e+07	8.81556e+06	0.557969
MBJ2348347.1	aldo/keto reductase [Pseudomonas canavaninivorans]	77.15	3.53969e+08	1.97456e+08	0.557834
MBJ2348424.1	2-hydroxyacid dehydrogenase [Pseudomonas canavaninivorans]	47.32	2.92502e+07	1.62921e+07	0.556991
MBJ2346073.1	50S ribosomal protein L28 [Pseudomonas canavaninivorans]	57.14	1.44695e+09	8.05841e+08	0.556923
MBJ2345789.1	gamma-glutamyltransferase [Pseudomonas canavaninivorans]	42.43	9.22779e+07	5.13799e+07	0.556796
MBJ2346066.1	orotate phosphoribosyltransferase [Pseudomonas canavaninivorans]	57.48	1.10076e+08	6.12477e+07	0.556415
MBJ2348289.1	ATP-dependent protease ATPase subunit HslU [Pseudomonas canavaninivorans]	38.2	7.11597e+07	3.95545e+07	0.555855
MBJ2346807.1	cell division protein ZapE [Pseudomonas canavaninivorans]	32.69	5.29829e+07	2.94359e+07	0.555574
MBJ2346787.1	penicillin-binding protein 2 [Pseudomonas canavaninivorans]	30.05	2.79175e+07	1.54888e+07	0.554806
MBJ2346840.1	hypothetical protein JFQ02_08425 [Pseudomonas canavaninivorans]	52.78	3.64655e+07	2.0215e+07	0.55436
MBJ2350020.1	Re/Si-specific NAD(P)(+) transhydrogenase subunit alpha [Pseudomonas canavaninivorans]	41.55	7.97624e+07	4.41805e+07	0.553901
MBJ2345766.1	NADP-dependent isocitrate dehydrogenase [Pseudomonas canavaninivorans]	61.48	1.02185e+09	5.64134e+08	0.552071
MBJ2348057.1	molybdopterin molybdotransferase MoeA [Pseudomonas canavaninivorans]	26.77	1.171e+07	6.46105e+06	0.551757
MBJ2346305.1	2,3,4,5-tetrahydropyridine-2,6-dicarboxylate N-succinyltransferase [Pseudomonas canavaninivorans]	62.5	1.79472e+08	9.85249e+07	0.548971
MBJ2349839.1	response regulator [Pseudomonas canavaninivorans]	36.44	2.06693e+07	1.13331e+07	0.548307
MBJ2347620.1	cystine ABC transporter permease [Pseudomonas canavaninivorans]	23.53	2.1922e+07	1.20169e+07	0.548168
MBJ2347997.1	bifunctional [glutamate--ammonia ligase]-adenylyl-L-tyrosine phosphorylase/[glutamate--ammonia-ligase] adenylyltransferase [Pseudomonas canavaninivorans]	31.05	3.24581e+07	1.77859e+07	0.547966
MBJ2348596.1	3-phosphoserine/phosphohydroxythreonine transaminase [Pseudomonas canavaninivorans]	39.89	8.99624e+07	4.92857e+07	0.547847
MBJ2346887.1	DNA-directed RNA polymerase subunit beta' [Pseudomonas canavaninivorans]	67.83	9.43228e+08	5.16422e+08	0.547505
MBJ2346800.1	cytochrome bc complex cytochrome b subunit [Pseudomonas canavaninivorans]	16.63	3.99672e+08	2.1865e+08	0.547074
MBJ2350339.1	lactonase family protein [Pseudomonas canavaninivorans]	25.83	2.28144e+07	1.24607e+07	0.546178
MBJ2348652.1	bifunctional 23S rRNA (guanine(2069)-N(7))-methyltransferase RlmK/23S rRNA (guanine(2445)-N(2))-methyltransferase RlmL [Pseudomonas canavaninivorans]	16.67	2.00776e+07	1.09641e+07	0.546087
MBJ2348693.1	preprotein translocase subunit SecG [Pseudomonas canavaninivorans]	50.39	8.3308e+07	4.54788e+07	0.545912
MBJ2348683.1	carboxylating nicotinate-nucleotide diphosphorylase [Pseudomonas canavaninivorans]	35.46	6.12674e+07	3.34251e+07	0.545561
MBJ2350429.1	chorismate synthase [Pseudomonas canavaninivorans]	22.04	3.71769e+07	2.02653e+07	0.545104
MBJ2348322.1	tryptophan 7-halogenase [Pseudomonas canavaninivorans]	33.41	1.8564e+07	1.01083e+07	0.544511
MBJ2348050.1	MOSC domain-containing protein [Pseudomonas canavaninivorans]	27.51	2.18177e+07	1.18787e+07	0.544453
MBJ2346612.1	SDR family NAD(P)-dependent oxidoreductase [Pseudomonas canavaninivorans]	27.67	9.9791e+06	5.43235e+06	0.544372
MBJ2347847.1	ABC transporter ATP-binding protein [Pseudomonas canavaninivorans]	16.89	2.72716e+07	1.48217e+07	0.543486
MBJ2348920.1	flagellar synthesis regulator FleN [Pseudomonas canavaninivorans]	35.87	5.0992e+07	2.7702e+07	0.543263
MBJ2347333.1	cell division protein FtsX [Pseudomonas canavaninivorans]	23.24	2.05704e+07	1.1158e+07	0.54243
MBJ2350492.1	lactoylglutathione lyase [Pseudomonas canavaninivorans]	56.25	5.31125e+07	2.88083e+07	0.542402
MBJ2346903.1	50S ribosomal protein L14 [Pseudomonas canavaninivorans]	60.66	1.73264e+09	9.38834e+08	0.541851
MBJ2346198.1	tRNA (cytosine(32)/uridine(32)-2'-O)-methyltransferase TrmJ [Pseudomonas canavaninivorans]	31.64	2.49469e+07	1.35162e+07	0.541798
MBJ2346779.1	D-alanine--D-alanine ligase [Pseudomonas canavaninivorans]	11.21	2.19873e+07	1.19039e+07	0.541397
MBJ2346966.1	DUF2138 domain-containing protein [Pseudomonas canavaninivorans]	28.47	4.68604e+07	2.53604e+07	0.541192
MBJ2347579.1	TolC family protein [Pseudomonas canavaninivorans]	59.05	3.16709e+08	1.71337e+08	0.540993
MBJ2346319.1	1-deoxy-D-xylulose-5-phosphate reductoisomerase [Pseudomonas canavaninivorans]	24.24	1.34486e+07	7.27303e+06	0.540802
MBJ2347626.1	L-glyceraldehyde 3-phosphate reductase [Pseudomonas canavaninivorans]	68.12	1.71007e+08	9.23617e+07	0.540106
MBJ2346038.1	DotU family type VI secretion system protein [Pseudomonas canavaninivorans]	31.42	4.6873e+07	2.5297e+07	0.539693
MBJ2350549.1	2-oxoglutarate dehydrogenase complex dihydrolipoyllysine-residue succinyltransferase [Pseudomonas canavaninivorans]	41.77	7.10039e+08	3.82383e+08	0.538538
MBJ2349885.1	hypothetical protein JFQ02_23905 [Pseudomonas canavaninivorans]	34.44	6.05425e+07	3.25548e+07	0.537718
MBJ2348991.1	cytochrome-c oxidase, cbb3-type subunit III [Pseudomonas canavaninivorans]	53.52	3.24131e+08	1.7417e+08	0.537345
MBJ2346280.1	DUF4398 domain-containing protein [Pseudomonas canavaninivorans]	18.98	3.93574e+07	2.1132e+07	0.536925
MBJ2346209.1	23S rRNA (adenine(2503)-C(2))-methyltransferase RlmN [Pseudomonas canavaninivorans]	34.55	3.38915e+07	1.81847e+07	0.536556
MBJ2350235.1	ATPase [Pseudomonas canavaninivorans]	30.82	1.65925e+07	8.89454e+06	0.536058
MBJ2347633.1	RNA-binding transcriptional accessory protein [Pseudomonas canavaninivorans]	20.67	1.10478e+07	5.92115e+06	0.535958
MBJ2347826.1	S9 family peptidase [Pseudomonas canavaninivorans]	17.4	1.64669e+07	8.8234e+06	0.535828
MBJ2349060.1	LPS export ABC transporter ATP-binding protein [Pseudomonas canavaninivorans]	48.13	8.16842e+07	4.37632e+07	0.535761
MBJ2346328.1	DNA polymerase III subunit alpha [Pseudomonas canavaninivorans]	10.14	1.74615e+07	9.34111e+06	0.534954
MBJ2346027.1	type VI secretion system baseplate subunit TssF [Pseudomonas canavaninivorans]	22.13	2.81416e+07	1.50403e+07	0.53445
MBJ2346199.1	serine O-acetyltransferase [Pseudomonas canavaninivorans]	33.33	2.31128e+07	1.23212e+07	0.533087
MBJ2348641.1	chromosome segregation protein SMC [Pseudomonas canavaninivorans]	4.82	5.73436e+06	3.05577e+06	0.532887
MBJ2346711.1	GTPase Era [Pseudomonas canavaninivorans]	17.67	2.50042e+07	1.3319e+07	0.532669
MBJ2348851.1	long-chain fatty acid--CoA ligase [Pseudomonas canavaninivorans]	44.94	9.11399e+07	4.84949e+07	0.532093
MBJ2346322.1	OmpH family outer membrane protein [Pseudomonas canavaninivorans]	25.15	2.7968e+07	1.48635e+07	0.531448
MBJ2349342.1	response regulator [Pseudomonas canavaninivorans]	9.52	1.98667e+07	1.05519e+07	0.531135
MBJ2346034.1	type VI secretion system protein TssA [Pseudomonas canavaninivorans]	35.38	2.18797e+07	1.1617e+07	0.530948
MBJ2345895.1	1-acyl-sn-glycerol-3-phosphate acyltransferase [Pseudomonas canavaninivorans]	30.89	6.38642e+07	3.38933e+07	0.530709
MBJ2348371.1	5-dehydro-2-deoxygluconokinase [Pseudomonas canavaninivorans]	13.02	9.30406e+06	4.93402e+06	0.530309
MBJ2347045.1	YdcF family protein [Pseudomonas canavaninivorans]	8.3	1.10142e+07	5.83209e+06	0.529505
MBJ2346279.1	OmpA family protein [Pseudomonas canavaninivorans]	40.68	1.08092e+08	5.71847e+07	0.52904
MBJ2350060.1	oligopeptidase A [Pseudomonas canavaninivorans]	36.13	7.7964e+07	4.12441e+07	0.529015
MBJ2348704.1	4-hydroxy-tetrahydrodipicolinate reductase [Pseudomonas canavaninivorans]	56.72	1.20223e+08	6.35981e+07	0.528999
MBJ2345859.1	sigma-54-dependent response regulator transcription factor AlgB [Pseudomonas canavaninivorans]	47.77	4.28562e+07	2.26683e+07	0.528939
MBJ2348686.1	polyribonucleotide nucleotidyltransferase [Pseudomonas canavaninivorans]	77.18	7.22993e+08	3.82298e+08	0.528772
MBJ2346240.1	30S ribosomal protein S16 [Pseudomonas canavaninivorans]	51.81	1.36419e+09	7.2117e+08	0.528645
MBJ2347969.1	TolC family outer membrane protein [Pseudomonas canavaninivorans]	29.02	6.70153e+06	3.53951e+06	0.528165
MBJ2347985.1	capsular biosynthesis protein [Pseudomonas canavaninivorans]	7.03	1.49417e+07	7.88233e+06	0.527539
MBJ2345774.1	DNA translocase FtsK 4TM domain-containing protein [Pseudomonas canavaninivorans]	22.32	3.45483e+07	1.82141e+07	0.527207
MBJ2345688.1	phenylalanine--tRNA ligase subunit beta [Pseudomonas canavaninivorans]	46.21	8.82763e+07	4.6515e+07	0.526926
MBJ2348880.1	GNAT family N-acetyltransferase [Pseudomonas canavaninivorans]	48.65	2.69485e+07	1.41998e+07	0.526923
MBJ2349823.1	response regulator [Pseudomonas canavaninivorans]	16.27	1.83469e+07	9.649e+06	0.525921
MBJ2349890.1	MFS transporter [Pseudomonas canavaninivorans]	8.17	1.79025e+07	9.41169e+06	0.52572
MBJ2348388.1	hypothetical protein JFQ02_16275 [Pseudomonas canavaninivorans]	34.9	3.55404e+07	1.86725e+07	0.525388
MBJ2349502.1	HugZ family protein [Pseudomonas canavaninivorans]	22.63	1.66524e+07	8.74265e+06	0.525009
MBJ2347638.1	RNA-binding protein [Pseudomonas canavaninivorans]	22.39	2.59063e+07	1.35975e+07	0.524874
MBJ2347653.1	ADP compounds hydrolase NudE [Pseudomonas canavaninivorans]	22.87	1.10854e+07	5.81647e+06	0.524696
MBJ2345915.1	F0F1 ATP synthase subunit A [Pseudomonas canavaninivorans]	18.34	1.2756e+08	6.6915e+07	0.524578
MBJ2347456.1	ABC-F family ATPase [Pseudomonas canavaninivorans]	16.67	2.46962e+07	1.2949e+07	0.524332
MBJ2348026.1	mechanosensitive ion channel [Pseudomonas canavaninivorans]	34.31	1.81736e+08	9.52147e+07	0.523916
MBJ2348141.1	alpha-D-glucose phosphate-specific phosphoglucomutase [Pseudomonas canavaninivorans]	32.85	5.85043e+07	3.06433e+07	0.523778
MBJ2348931.1	DUF2802 domain-containing protein [Pseudomonas canavaninivorans]	16.79	9.27755e+06	4.85802e+06	0.523631
MBJ2346879.1	elongation factor Tu [Pseudomonas canavaninivorans]	86.15	6.51304e+09	3.41019e+09	0.523594
MBJ2346902.1	30S ribosomal protein S17 [Pseudomonas canavaninivorans]	42.05	1.33934e+09	7.01122e+08	0.523481
MBJ2349134.1	bifunctional methylenetetrahydrofolate dehydrogenase/methenyltetrahydrofolate cyclohydrolase FolD [Pseudomonas canavaninivorans]	36.62	3.56489e+07	1.86577e+07	0.523375
MBJ2350546.1	succinate--CoA ligase subunit alpha [Pseudomonas canavaninivorans]	90.82	1.11067e+09	5.80904e+08	0.52302
MBJ2348705.1	molecular chaperone DnaJ [Pseudomonas canavaninivorans]	40.91	3.58352e+07	1.87332e+07	0.52276
MBJ2345772.1	leucyl/phenylalanyl-tRNA--protein transferase [Pseudomonas canavaninivorans]	14.16	9.20693e+06	4.81297e+06	0.522755
MBJ2349478.1	23S rRNA pseudouridine(2605) synthase RluB [Pseudomonas canavaninivorans]	27.01	3.28124e+07	1.715e+07	0.522667
MBJ2345519.1	FimV family protein [Pseudomonas canavaninivorans]	12.18	2.91284e+07	1.52234e+07	0.522631
MBJ2346883.1	50S ribosomal protein L1 [Pseudomonas canavaninivorans]	76.62	1.39005e+09	7.24275e+08	0.52104
MBJ2349088.1	ABC transporter ATP-binding protein/permease [Pseudomonas canavaninivorans]	37.04	1.19735e+08	6.23134e+07	0.520428
MBJ2347848.1	peptidylprolyl isomerase [Pseudomonas canavaninivorans]	29.41	1.2729e+07	6.62404e+06	0.520389
MBJ2350613.1	pyridoxal phosphate-dependent aminotransferase [Pseudomonas canavaninivorans]	9.49	9.20372e+06	4.77978e+06	0.519332
MBJ2348543.1	heme biosynthesis protein HemY [Pseudomonas canavaninivorans]	29.54	2.63746e+07	1.36924e+07	0.519149
MBJ2347313.1	aspartate carbamoyltransferase catalytic subunit [Pseudomonas canavaninivorans]	62.57	8.75824e+07	4.53986e+07	0.518353
MBJ2350239.1	superoxide dismutase [Fe] [Pseudomonas canavaninivorans]	66.16	5.89862e+08	3.05655e+08	0.518181
MBJ2349127.1	DUF2242 domain-containing protein [Pseudomonas canavaninivorans]	11.23	2.16705e+07	1.11961e+07	0.516651
MBJ2350411.1	acyl-CoA thioesterase II [Pseudomonas canavaninivorans]	28.72	3.49283e+07	1.80225e+07	0.515986
MBJ2346247.1	threonine synthase [Pseudomonas canavaninivorans]	60.34	1.24844e+08	6.43455e+07	0.515408
MBJ2349864.1	M18 family aminopeptidase [Pseudomonas canavaninivorans]	40.33	1.11683e+08	5.75087e+07	0.514928
MBJ2346892.1	30S ribosomal protein S10 [Pseudomonas canavaninivorans]	51.46	1.82562e+09	9.40063e+08	0.514927
MBJ2345603.1	DUF4410 domain-containing protein [Pseudomonas canavaninivorans]	42.54	9.69423e+07	4.98948e+07	0.514686
MBJ2349616.1	DNA alkylation repair protein [Pseudomonas canavaninivorans]	12.3	1.84464e+07	9.4936e+06	0.514658
MBJ2346905.1	50S ribosomal protein L5 [Pseudomonas canavaninivorans]	61.45	1.78149e+09	9.16643e+08	0.514536
MBJ2345560.1	hypothetical protein JFQ02_01945 [Pseudomonas canavaninivorans]	34.17	3.0791e+07	1.58425e+07	0.514517
MBJ2349822.1	cysteine synthase CysM [Pseudomonas canavaninivorans]	69.33	1.0656e+08	5.48253e+07	0.514503
MBJ2348640.1	cell division protein ZipA [Pseudomonas canavaninivorans]	42.35	9.53826e+07	4.90282e+07	0.514016
MBJ2345779.1	uroporphyrinogen-III C-methyltransferase [Pseudomonas canavaninivorans]	29.31	2.41273e+07	1.23947e+07	0.513719
MBJ2347930.1	ribonuclease R [Pseudomonas canavaninivorans]	45.18	9.5565e+07	4.90792e+07	0.513569
MBJ2349078.1	Asp-tRNA(Asn)/Glu-tRNA(Gln) amidotransferase subunit GatB [Pseudomonas canavaninivorans]	42.83	7.61306e+07	3.9085e+07	0.513394
MBJ2345407.1	VOC family protein [Pseudomonas canavaninivorans]	21.48	2.47731e+07	1.26992e+07	0.512622
MBJ2346882.1	50S ribosomal protein L11 [Pseudomonas canavaninivorans]	59.44	1.57463e+09	8.0666e+08	0.512286
MBJ2345522.1	acetyl-CoA carboxylase carboxyltransferase subunit beta [Pseudomonas canavaninivorans]	43.79	1.73465e+08	8.88342e+07	0.512116
MBJ2347042.1	hypothetical protein JFQ02_09455 [Pseudomonas canavaninivorans]	53.73	1.44305e+08	7.38336e+07	0.511649
MBJ2349130.1	endopeptidase La [Pseudomonas canavaninivorans]	58.9	1.44582e+08	7.39477e+07	0.51146
MBJ2345881.1	DUF1311 domain-containing protein [Pseudomonas canavaninivorans]	20.97	5.55547e+07	2.83868e+07	0.51097
MBJ2348891.1	ketoacyl-ACP synthase III [Pseudomonas canavaninivorans]	57.79	4.86792e+07	2.4854e+07	0.510566
MBJ2347942.1	N-acetylmuramoyl-L-alanine amidase [Pseudomonas canavaninivorans]	13.47	2.03476e+07	1.03833e+07	0.510296
MBJ2347602.1	threonine ammonia-lyase, biosynthetic [Pseudomonas canavaninivorans]	54.37	8.24751e+07	4.2064e+07	0.510021
MBJ2348842.1	aminotransferase class V-fold PLP-dependent enzyme [Pseudomonas canavaninivorans]	20	2.16538e+07	1.10222e+07	0.509021
MBJ2349827.1	TlpA family protein disulfide reductase [Pseudomonas canavaninivorans]	54.19	17038476	8.66483e+06	0.508545
MBJ2346885.1	50S ribosomal protein L7/L12 [Pseudomonas canavaninivorans]	42.15	3.13111e+07	1.59119e+07	0.508187
MBJ2347636.1	30S ribosomal protein S6--L-glutamate ligase [Pseudomonas canavaninivorans]	26.91	2.12834e+07	1.08129e+07	0.508047
MBJ2348525.1	porphobilinogen synthase [Pseudomonas canavaninivorans]	34.72	5.74631e+07	2.9185e+07	0.507891
MBJ2349143.1	serine/threonine transporter SstT [Pseudomonas canavaninivorans]	8.29	8.21088e+07	4.16852e+07	0.507682
MBJ2345515.1	class I SAM-dependent methyltransferase [Pseudomonas canavaninivorans]	22.44	3.63279e+07	1.8431e+07	0.50735
MBJ2345903.1	DNA polymerase III subunit beta [Pseudomonas canavaninivorans]	64.58	5.12334e+08	2.59802e+08	0.507095
MBJ2348691.1	transcription termination/antitermination protein NusA [Pseudomonas canavaninivorans]	50.1	1.68205e+08	8.52376e+07	0.506748
MBJ2347960.1	DNA topoisomerase IV subunit B [Pseudomonas canavaninivorans]	25.08	3.77252e+07	1.90661e+07	0.505393
MBJ2350205.1	biopolymer transporter ExbD [Pseudomonas canavaninivorans]	43.66	1.65526e+07	8.35868e+06	0.504976
MBJ2348545.1	hydroxymethylbilane synthase [Pseudomonas canavaninivorans]	31.95	2.2026e+07	1.11147e+07	0.504615
MBJ2348515.1	acyltransferase [Pseudomonas canavaninivorans]	7.99	1.15476e+07	5.81601e+06	0.503656
MBJ2347855.1	DEAD/DEAH box helicase [Pseudomonas canavaninivorans]	35.04	4.41125e+07	2.21698e+07	0.502573
MBJ2348083.1	DEAD/DEAH box helicase [Pseudomonas canavaninivorans]	45.6	1.40344e+08	7.03481e+07	0.501254
MBJ2348798.1	NAD(P)/FAD-dependent oxidoreductase [Pseudomonas canavaninivorans]	17.88	2.25112e+07	1.12837e+07	0.501249
MBJ2350174.1	DUF1285 domain-containing protein [Pseudomonas canavaninivorans]	30.65	1.39619e+07	6.99721e+06	0.501164
MBJ2347941.1	DNA mismatch repair endonuclease MutL [Pseudomonas canavaninivorans]	8.01	19244884	9.64445e+06	0.501143
MBJ2346315.1	UMP kinase [Pseudomonas canavaninivorans]	70.45	1.40444e+08	7.02874e+07	0.500467
MBJ2346912.1	50S ribosomal protein L15 [Pseudomonas canavaninivorans]	57.93	2.53922e+09	1.2696e+09	0.499995
MBJ2348259.1	histidine ammonia-lyase [Pseudomonas canavaninivorans]	30	4.78527e+07	2.39192e+07	0.49985
MBJ2348911.1	flagellar motor switch protein FliM [Pseudomonas canavaninivorans]	39.44	4.97342e+07	2.48513e+07	0.499682
MBJ2345811.1	hypothetical protein JFQ02_03220 [Pseudomonas canavaninivorans]	33.5	2.07239e+07	1.03539e+07	0.499611
MBJ2346893.1	50S ribosomal protein L3 [Pseudomonas canavaninivorans]	53.08	2.63615e+09	1.31239e+09	0.497842
MBJ2348228.1	rhodanese-like domain-containing protein [Pseudomonas canavaninivorans]	55.47	1.62397e+08	8.08451e+07	0.497823
MBJ2348972.1	ATP-binding cassette domain-containing protein [Pseudomonas canavaninivorans]	14.55	2.11115e+07	1.05051e+07	0.497602
MBJ2347039.1	lytic murein transglycosylase [Pseudomonas canavaninivorans]	22.95	11023404	5.48415e+06	0.497501
MBJ2349099.1	ABC transporter permease subunit [Pseudomonas canavaninivorans]	17.86	3.79097e+07	1.88435e+07	0.497063
MBJ2348058.1	molybdenum cofactor biosynthesis protein B [Pseudomonas canavaninivorans]	47.49	5.72301e+07	2.8434e+07	0.496837
MBJ2346246.1	homoserine dehydrogenase [Pseudomonas canavaninivorans]	46.08	1.25026e+08	6.20605e+07	0.49638
MBJ2349742.1	cold-shock protein [Pseudomonas canavaninivorans]	40	1.66993e+08	8.27458e+07	0.495505
MBJ2350604.1	pantoate--beta-alanine ligase [Pseudomonas canavaninivorans]	29.37	3.77218e+07	1.8671e+07	0.494967
MBJ2348010.1	trifunctional transcriptional regulator/proline dehydrogenase/L-glutamate gamma-semialdehyde dehydrogenase [Pseudomonas canavaninivorans]	19.21	6.92581e+07	3.42478e+07	0.494495
MBJ2348029.1	ribonuclease E activity regulator RraA [Pseudomonas canavaninivorans]	32.52	9.12841e+07	4.51301e+07	0.494392
MBJ2345993.1	5-(carboxyamino)imidazole ribonucleotide mutase [Pseudomonas canavaninivorans]	57.67	4.77542e+07	2.3602e+07	0.494238
MBJ2346907.1	30S ribosomal protein S8 [Pseudomonas canavaninivorans]	72.31	1.40491e+09	6.94274e+08	0.494178
MBJ2346329.1	acetyl-CoA carboxylase carboxyltransferase subunit alpha [Pseudomonas canavaninivorans]	53.97	1.42453e+08	7.03111e+07	0.493575
MBJ2349237.1	acyl-CoA dehydrogenase C-terminal domain-containing protein [Pseudomonas canavaninivorans]	21.79	6.56291e+07	3.23762e+07	0.49332
MBJ2345736.1	hydrolase [Pseudomonas canavaninivorans]	33.49	6.94754e+07	3.42667e+07	0.49322
MBJ2350621.1	bifunctional aminoglycoside phosphotransferase/ATP-binding protein [Pseudomonas canavaninivorans]	56.76	126087208	6.21545e+07	0.492949
MBJ2349402.1	Tol-Pal system protein TolB [Pseudomonas canavaninivorans]	65.49	1.58854e+08	7.8291e+07	0.49285
MBJ2345770.1	translation initiation factor IF-1 [Pseudomonas canavaninivorans]	69.44	2.94813e+08	1.45275e+08	0.492769
MBJ2349451.1	ribonucleotide-diphosphate reductase subunit beta [Pseudomonas canavaninivorans]	56.73	2.08853e+08	1.02906e+08	0.492722
MBJ2349923.1	glutamate 5-kinase [Pseudomonas canavaninivorans]	32.8	5.27786e+07	2.59694e+07	0.492045
MBJ2345788.1	GNAT family N-acetyltransferase [Pseudomonas canavaninivorans]	49.65	1.6427e+07	8.07992e+06	0.491869
MBJ2347631.1	glutamate--cysteine ligase [Pseudomonas canavaninivorans]	10.44	2.31705e+07	1.13828e+07	0.491262
MBJ2346210.1	type IV pilus biogenesis/stability protein PilW [Pseudomonas canavaninivorans]	19.84	1.28999e+07	6.3366e+06	0.491215
MBJ2347692.1	hypothetical protein JFQ02_12725 [Pseudomonas canavaninivorans]	20.74	4.38758e+07	2.15424e+07	0.490985
MBJ2345814.1	SCO family protein [Pseudomonas canavaninivorans]	16.59	6.53047e+06	3.20441e+06	0.490686
MBJ2346924.1	single-stranded DNA-binding protein [Pseudomonas canavaninivorans]	44.44	2.28415e+08	111733081	0.489166
MBJ2349053.1	outer membrane lipid asymmetry maintenance protein MlaD [Pseudomonas canavaninivorans]	56.77	1.48572e+08	7.26638e+07	0.48908
MBJ2345815.1	hypothetical protein JFQ02_03240 [Pseudomonas canavaninivorans]	61.19	149001889	7.28712e+07	0.489062
MBJ2346037.1	type VI secretion system baseplate subunit TssK [Pseudomonas canavaninivorans]	77.7	1.16495e+08	5.69055e+07	0.488479
MBJ2347655.1	thioesterase domain-containing protein [Pseudomonas canavaninivorans]	15.23	2.01779e+07	9.85061e+06	0.488188
MBJ2349962.1	BON domain-containing protein [Pseudomonas canavaninivorans]	24.79	1.08069e+08	52722609	0.487862
MBJ2349069.1	carbon-nitrogen hydrolase family protein [Pseudomonas canavaninivorans]	12.2	9.20732e+06	4.4894e+06	0.48759
MBJ2345878.1	methionine ABC transporter ATP-binding protein [Pseudomonas canavaninivorans]	16.12	2.45734e+07	1.19815e+07	0.48758
MBJ2348426.1	bifunctional aconitate hydratase 2/2-methylisocitrate dehydratase [Pseudomonas canavaninivorans]	68.58	4.40782e+08	2.1482e+08	0.487361
MBJ2349176.1	VacJ family lipoprotein [Pseudomonas canavaninivorans]	12.66	2.34742e+07	1.14404e+07	0.48736
MBJ2349253.1	malate synthase G [Pseudomonas canavaninivorans]	43.03	2.05305e+08	1.00032e+08	0.487238
MBJ2346052.1	LysR family transcriptional regulator [Pseudomonas canavaninivorans]	34.97	4.0511e+07	1.97152e+07	0.486661
MBJ2348242.1	glycogen/starch/alpha-glucan phosphorylase [Pseudomonas canavaninivorans]	29.04	8.85452e+07	4.30896e+07	0.486639
MBJ2347047.1	HlyC/CorC family transporter [Pseudomonas canavaninivorans]	25.09	3.31823e+07	1.61358e+07	0.486277
MBJ2345687.1	phenylalanine--tRNA ligase subunit alpha [Pseudomonas canavaninivorans]	20.41	3.3224e+07	1.61507e+07	0.486114
MBJ2349503.1	SDR family oxidoreductase [Pseudomonas canavaninivorans]	63.89	7.92698e+07	3.85318e+07	0.486084
MBJ2348080.1	protease HtpX [Pseudomonas canavaninivorans]	20.34	3.86716e+07	1.87951e+07	0.486018
MBJ2348493.1	glycine cleavage system aminomethyltransferase GcvT [Pseudomonas canavaninivorans]	27.5	3.08913e+07	1.50076e+07	0.48582
MBJ2347026.1	glutamate-5-semialdehyde dehydrogenase [Pseudomonas canavaninivorans]	43.5	1.08517e+08	5.26661e+07	0.485326
MBJ2349534.1	electron transfer flavoprotein subunit beta/FixA family protein [Pseudomonas canavaninivorans]	65.86	7.64234e+08	3.702e+08	0.484407
MBJ2350626.1	acetolactate synthase 3 large subunit [Pseudomonas canavaninivorans]	54.53	5.87483e+08	2.84411e+08	0.484117
MBJ2345662.1	peptidyl-prolyl cis-trans isomerase [Pseudomonas canavaninivorans]	82.74	2.00582e+08	9.70686e+07	0.483935
MBJ2347811.1	ribonuclease D [Pseudomonas canavaninivorans]	17.77	1.2523e+07	6.05863e+06	0.483801
MBJ2346741.1	ABC transporter substrate-binding protein [Pseudomonas canavaninivorans]	48.84	6.90924e+07	3.33978e+07	0.483379
MBJ2347112.1	D-xylose ABC transporter substrate-binding protein [Pseudomonas canavaninivorans]	38.74	3.53521e+07	1.70649e+07	0.482712
MBJ2349354.1	PleD family two-component system response regulator [Pseudomonas canavaninivorans]	17.27	1.53611e+07	7.41064e+06	0.482429
MBJ2348138.1	zinc-dependent alcohol dehydrogenase family protein [Pseudomonas canavaninivorans]	34.9	3.86455e+07	1.8629e+07	0.482049
MBJ2345769.1	ATP-dependent Clp protease ATP-binding subunit ClpA [Pseudomonas canavaninivorans]	43.52	1.10922e+08	5.34664e+07	0.482017
MBJ2348514.1	4-hydroxy-3-polyprenylbenzoate decarboxylase [Pseudomonas canavaninivorans]	16.6	1.07427e+07	5.17379e+06	0.481609
MBJ2348643.1	xanthine dehydrogenase small subunit [Pseudomonas canavaninivorans]	11.16	1.61954e+07	7.79985e+06	0.481608
MBJ2350540.1	molecular chaperone HtpG [Pseudomonas canavaninivorans]	69.72	4.68252e+08	2.25419e+08	0.481405
MBJ2346962.1	1-deoxy-D-xylulose-5-phosphate synthase [Pseudomonas canavaninivorans]	18.04	2.39636e+07	1.14943e+07	0.479655
MBJ2347850.1	LysR family transcriptional regulator [Pseudomonas canavaninivorans]	38.11	3.06913e+07	1.4719e+07	0.479582
MBJ2347577.1	sulfotransferase [Pseudomonas canavaninivorans]	57.3	1.71162e+08	8.1942e+07	0.478739
MBJ2349343.1	phosphoribosylamine--glycine ligase [Pseudomonas canavaninivorans]	55.81	7.88316e+07	3.77065e+07	0.478317
MBJ2345839.1	NADPH:quinone reductase [Pseudomonas canavaninivorans]	69.85	2.70123e+08	1.29163e+08	0.478165
MBJ2345620.1	carbohydrate ABC transporter substrate-binding protein [Pseudomonas canavaninivorans]	58.28	3.29871e+08	1.57654e+08	0.477925
MBJ2346331.1	CTP synthase [Pseudomonas canavaninivorans]	60.77	2.26521e+08	1.08192e+08	0.477625
MBJ2347784.1	L-aspartate oxidase [Pseudomonas canavaninivorans]	16.73	2.6865e+07	1.2826e+07	0.477423
MBJ2347043.1	leucine--tRNA ligase [Pseudomonas canavaninivorans]	51.84	1.11465e+08	5.32057e+07	0.477331
MBJ2346976.1	DUF1190 domain-containing protein [Pseudomonas canavaninivorans]	35.62	4.14099e+07	1.9766e+07	0.477326
MBJ2346918.1	DNA-directed RNA polymerase subunit alpha [Pseudomonas canavaninivorans]	60.66	6.85147e+08	3.26647e+08	0.476754
MBJ2345753.1	NADH-quinone oxidoreductase subunit B [Pseudomonas canavaninivorans]	34.38	6.99675e+07	3.33549e+07	0.47672
MBJ2346988.1	bifunctional alpha/beta hydrolase/class I SAM-dependent methyltransferase [Pseudomonas canavaninivorans]	31.97	7.55091e+07	3.59909e+07	0.476644
MBJ2348280.1	bifunctional demethylmenaquinone methyltransferase/2-methoxy-6-polyprenyl-1,4-benzoquinol methylase UbiE [Pseudomonas canavaninivorans]	53.52	1.08557e+08	5.17318e+07	0.476539
MBJ2345266.1	hypothetical protein JFQ02_00410 [Pseudomonas canavaninivorans]	45.7	9.211e+07	4.3892e+07	0.476517
MBJ2348601.1	30S ribosomal protein S1 [Pseudomonas canavaninivorans]	56.84	1.41235e+09	6.7259e+08	0.476221
MBJ2348654.1	quinone-dependent dihydroorotate dehydrogenase [Pseudomonas canavaninivorans]	55.75	7.77413e+07	3.70095e+07	0.476059
MBJ2347844.1	beta-ketoacyl-ACP synthase III [Pseudomonas canavaninivorans]	29.22	5.53643e+07	2.63505e+07	0.475948
MBJ2346311.1	[protein-PII] uridylyltransferase [Pseudomonas canavaninivorans]	23.56	2.05798e+07	9.78776e+06	0.475599
MBJ2349040.1	sulfate adenylyltransferase subunit CysN [Pseudomonas canavaninivorans]	58.54	2.28144e+08	1.08477e+08	0.475479
MBJ2347865.1	GntR family transcriptional regulator [Pseudomonas canavaninivorans]	23.02	1.96231e+07	9.29365e+06	0.473607
MBJ2347261.1	fructose-bisphosphate aldolase class II [Pseudomonas canavaninivorans]	62.15	4.19714e+08	1.98497e+08	0.472934
MBJ2349585.1	inactive transglutaminase family protein [Pseudomonas canavaninivorans]	9.02	3.14586e+07	1.48665e+07	0.472576
MBJ2350551.1	succinate dehydrogenase iron-sulfur subunit [Pseudomonas canavaninivorans]	61.97	2.92838e+08	1.38302e+08	0.472283
MBJ2348471.1	glutamine synthetase [Pseudomonas canavaninivorans]	21.83	1.72415e+07	8.13897e+06	0.472058
MBJ2349964.1	DUF748 domain-containing protein [Pseudomonas canavaninivorans]	12.49	3.34487e+07	1.57853e+07	0.471927
MBJ2349058.1	LPS export ABC transporter periplasmic protein LptC [Pseudomonas canavaninivorans]	50.53	4.33992e+07	20472552	0.471727
MBJ2347716.1	imidazoleglycerol-phosphate dehydratase HisB [Pseudomonas canavaninivorans]	28.93	6.16565e+07	2.90376e+07	0.470957
MBJ2347947.1	oligoribonuclease [Pseudomonas canavaninivorans]	16.67	3.70558e+07	1.74469e+07	0.470827
MBJ2350596.1	NAD(P)H-dependent glycerol-3-phosphate dehydrogenase [Pseudomonas canavaninivorans]	23.46	3.30623e+07	1.55511e+07	0.470358
MBJ2350426.1	acireductone dioxygenase [Pseudomonas canavaninivorans]	22.65	1.47383e+07	6.93011e+06	0.470211
MBJ2347279.1	methylenetetrahydrofolate reductase [NAD(P)H] [Pseudomonas canavaninivorans]	54.8	4.0911e+07	1.92321e+07	0.470097
MBJ2345923.1	bifunctional UDP-N-acetylglucosamine diphosphorylase/glucosamine-1-phosphate N-acetyltransferase GlmU [Pseudomonas canavaninivorans]	36.04	1.00022e+08	4.6995e+07	0.469848
MBJ2347913.1	ammonia-dependent NAD(+) synthetase [Pseudomonas canavaninivorans]	50.55	4.04357e+07	1.89881e+07	0.469587
MBJ2346301.1	succinyl-diaminopimelate desuccinylase [Pseudomonas canavaninivorans]	21.67	2.9435e+07	1.38171e+07	0.46941
MBJ2346243.1	50S ribosomal protein L19 [Pseudomonas canavaninivorans]	55.17	2.46799e+09	1.15716e+09	0.468866
MBJ2345964.1	acyl-CoA thioesterase [Pseudomonas canavaninivorans]	27.33	2.76211e+07	1.29486e+07	0.468795
MBJ2350119.1	RidA family protein [Pseudomonas canavaninivorans]	70.63	8.13838e+07	3.81482e+07	0.468744
MBJ2349204.1	Co2+/Mg2+ efflux protein ApaG [Pseudomonas canavaninivorans]	37.3	2.7935e+07	1.30922e+07	0.468665
MBJ2350627.1	acetolactate synthase small subunit [Pseudomonas canavaninivorans]	55.21	4.60918e+08	2.15894e+08	0.468401
MBJ2346067.1	acetylglutamate kinase [Pseudomonas canavaninivorans]	53.49	6.56746e+07	3.07093e+07	0.467597
MBJ2348440.1	enoyl-ACP reductase [Pseudomonas canavaninivorans]	71.97	7.76285e+08	3.62887e+08	0.467466
MBJ2346109.1	50S ribosomal protein L25/general stress protein Ctc [Pseudomonas canavaninivorans]	74.5	1.69383e+09	7.91766e+08	0.467441
MBJ2347182.1	arginine decarboxylase [Pseudomonas canavaninivorans]	44.98	1.16219e+08	5.427e+07	0.466962
MBJ2347245.1	betaine-aldehyde dehydrogenase [Pseudomonas canavaninivorans]	17.35	1.72829e+07	8.06207e+06	0.466477
MBJ2348068.1	hypothetical protein JFQ02_14650 [Pseudomonas canavaninivorans]	20.72	5.57789e+07	2.59673e+07	0.465541
MBJ2349149.1	arylamine N-acetyltransferase [Pseudomonas canavaninivorans]	13.19	2.34263e+07	1.08896e+07	0.464845
MBJ2349799.1	1,4-alpha-glucan branching protein GlgB [Pseudomonas canavaninivorans]	20.3	4.5333e+07	2.10503e+07	0.464348
MBJ2349129.1	HU family DNA-binding protein [Pseudomonas canavaninivorans]	67.78	2.99824e+09	1.39125e+09	0.464021
MBJ2348973.1	transglycosylase SLT domain-containing protein [Pseudomonas canavaninivorans]	18.38	2.62883e+07	1.21838e+07	0.463469
MBJ2346273.1	lysine--tRNA ligase [Pseudomonas canavaninivorans]	55.2	1.69956e+08	7.87362e+07	0.463274
MBJ2348369.1	glutathione S-transferase N-terminal domain-containing protein [Pseudomonas canavaninivorans]	45.81	1.4628e+08	6.77439e+07	0.463111
MBJ2346880.1	preprotein translocase subunit SecE [Pseudomonas canavaninivorans]	11.48	2.25147e+08	1.04228e+08	0.462933
MBJ2347034.1	D-alanyl-D-alanine carboxypeptidase [Pseudomonas canavaninivorans]	43.64	1.85702e+08	8.58075e+07	0.462071
MBJ2348267.1	glucans biosynthesis glucosyltransferase MdoH [Pseudomonas canavaninivorans]	21.5	5.14648e+07	2.37476e+07	0.461434
MBJ2346110.1	ribose-phosphate pyrophosphokinase [Pseudomonas canavaninivorans]	58.15	6.29711e+08	2.90319e+08	0.461036
MBJ2348710.1	outer membrane protein assembly factor BamE [Pseudomonas canavaninivorans]	56	5.8384e+07	2.69001e+07	0.460745
MBJ2346783.1	UDP-N-acetylmuramoyl-L-alanine--D-glutamate ligase [Pseudomonas canavaninivorans]	39.73	4.60344e+07	2.11916e+07	0.460344
MBJ2347016.1	flavin prenyltransferase UbiX [Pseudomonas canavaninivorans]	22.86	4.4993e+07	2.06995e+07	0.460061
MBJ2349820.1	GTP diphosphokinase [Pseudomonas canavaninivorans]	30.21	6.0645e+07	2.78937e+07	0.45995
MBJ2348943.1	hypothetical protein JFQ02_19100 [Pseudomonas canavaninivorans]	24.44	2.30211e+07	1.05878e+07	0.459918
MBJ2347989.1	carbamoyltransferase [Pseudomonas canavaninivorans]	41.58	134812399	6.19155e+07	0.459271
MBJ2347351.1	class I SAM-dependent rRNA methyltransferase [Pseudomonas canavaninivorans]	27.14	4.40265e+07	2.0185e+07	0.458473
MBJ2346849.1	PLP-dependent aminotransferase family protein [Pseudomonas canavaninivorans]	23.76	1.30623e+07	5.97796e+06	0.457649
MBJ2347569.1	HlyD family efflux transporter periplasmic adaptor subunit [Pseudomonas canavaninivorans]	20.96	1.74722e+07	7.99434e+06	0.457547
MBJ2346973.1	NAD-binding protein [Pseudomonas canavaninivorans]	27.91	5.61555e+07	2.56798e+07	0.457298
MBJ2348642.1	GntR family transcriptional regulator [Pseudomonas canavaninivorans]	53.42	3.98775e+07	1.82203e+07	0.456907
MBJ2345667.1	SPOR domain-containing protein [Pseudomonas canavaninivorans]	68.6	7.7143e+07	3.5182e+07	0.456062
MBJ2346254.1	glucan biosynthesis protein D [Pseudomonas canavaninivorans]	8.87	4.4535e+06	2.02923e+06	0.455647
MBJ2348714.1	SsrA-binding protein SmpB [Pseudomonas canavaninivorans]	36.88	7.07498e+07	3.22278e+07	0.455517
MBJ2347693.1	adenylosuccinate synthetase [Pseudomonas canavaninivorans]	23.7	1.70652e+07	7.75628e+06	0.454509
MBJ2349183.1	lipoprotein-releasing ABC transporter permease subunit [Pseudomonas canavaninivorans]	28.26	2.53224e+07	1.15036e+07	0.454285
MBJ2348547.1	argininosuccinate lyase [Pseudomonas canavaninivorans]	37.5	1.25018e+08	5.67198e+07	0.453691
MBJ2348558.1	DUF484 family protein [Pseudomonas canavaninivorans]	43.33	3.43333e+07	1.55763e+07	0.453681
MBJ2349672.1	sulfate ABC transporter ATP-binding protein [Pseudomonas canavaninivorans]	39.21	3.51393e+07	1.59383e+07	0.453575
MBJ2346065.1	exodeoxyribonuclease III [Pseudomonas canavaninivorans]	50.97	7.81033e+07	3.54228e+07	0.453538
MBJ2345671.1	sugar ABC transporter substrate-binding protein [Pseudomonas canavaninivorans]	65.2	1.62565e+08	7.3701e+07	0.453364
MBJ2348938.1	cytochrome c maturation protein CcmE [Pseudomonas canavaninivorans]	15.89	2.37389e+07	1.07359e+07	0.452249
MBJ2350175.1	DUF4823 domain-containing protein [Pseudomonas canavaninivorans]	26.87	1.28784e+07	5.8222e+06	0.452091
MBJ2350467.1	LOG family protein [Pseudomonas canavaninivorans]	47.92	7.17007e+07	3.2407e+07	0.451977
MBJ2349062.1	ribosome-associated translation inhibitor RaiA [Pseudomonas canavaninivorans]	74.51	3.39891e+08	1.5355e+08	0.451761
MBJ2348980.1	aconitate hydratase AcnA [Pseudomonas canavaninivorans]	39.1	6.81738e+07	3.07867e+07	0.451592
MBJ2346313.1	30S ribosomal protein S2 [Pseudomonas canavaninivorans]	63.27	1.78453e+09	8.04076e+08	0.450581
MBJ2349528.1	galactonate dehydratase [Pseudomonas canavaninivorans]	34.29	2.7245e+07	1.22704e+07	0.45037
MBJ2346707.1	phosphoribosylformylglycinamidine synthase [Pseudomonas canavaninivorans]	42.84	1.19315e+08	5.36805e+07	0.449904
MBJ2346897.1	30S ribosomal protein S19 [Pseudomonas canavaninivorans]	67.03	1.15215e+09	5.18327e+08	0.449879
MBJ2349927.1	bifunctional riboflavin kinase/FAD synthetase [Pseudomonas canavaninivorans]	38.14	3.66518e+07	1.64843e+07	0.449755
MBJ2348702.1	carbamoyl-phosphate synthase large subunit [Pseudomonas canavaninivorans]	50.98	1.89431e+08	8.51027e+07	0.449255
MBJ2349192.1	ABC transporter substrate-binding protein [Pseudomonas canavaninivorans]	39.77	1.28596e+08	5.7688e+07	0.448598
MBJ2349591.1	2-methylaconitate cis-trans isomerase PrpF [Pseudomonas canavaninivorans]	13.13	4.58431e+07	2.05087e+07	0.447367
MBJ2348698.1	23S rRNA (uridine(2552)-2'-O)-methyltransferase RlmE [Pseudomonas canavaninivorans]	43.81	3.61856e+07	1.61637e+07	0.446689
MBJ2348639.1	NAD-dependent DNA ligase LigA [Pseudomonas canavaninivorans]	9.3	2.68489e+07	1.19846e+07	0.446373
MBJ2348997.1	cytochrome c oxidase accessory protein CcoG [Pseudomonas canavaninivorans]	22.93	5.8477e+07	2.60876e+07	0.446118
MBJ2348279.1	SCP2 sterol-binding domain-containing protein [Pseudomonas canavaninivorans]	22.93	21387445	9.53895e+06	0.446007
MBJ2345994.1	5-(carboxyamino)imidazole ribonucleotide synthase [Pseudomonas canavaninivorans]	45.43	6.54316e+07	2.91332e+07	0.445247
MBJ2348101.1	3-deoxy-7-phosphoheptulonate synthase [Pseudomonas canavaninivorans]	35.75	1.40987e+08	6.27709e+07	0.445226
MBJ2350552.1	succinate dehydrogenase flavoprotein subunit [Pseudomonas canavaninivorans]	61.02	4.38654e+08	1.94815e+08	0.444119
MBJ2348608.1	UDP-4-amino-4,6-dideoxy-N-acetyl-beta-L-altrosamine transaminase [Pseudomonas canavaninivorans]	30.83	8.65753e+07	3.83941e+07	0.443476
MBJ2346911.1	50S ribosomal protein L30 [Pseudomonas canavaninivorans]	25.86	1.72535e+09	7.64361e+08	0.443017
MBJ2346786.1	UDP-N-acetylmuramoyl-L-alanyl-D-glutamate--2,6-diaminopimelate ligase [Pseudomonas canavaninivorans]	28.54	4.69301e+07	2.0767e+07	0.442508
MBJ2349505.1	methionine--tRNA ligase [Pseudomonas canavaninivorans]	28.93	9.69683e+07	4.28742e+07	0.442146
MBJ2347935.1	ATP phosphoribosyltransferase regulatory subunit [Pseudomonas canavaninivorans]	31.9	8.3263e+07	3.67989e+07	0.441959
MBJ2349145.1	DUF480 domain-containing protein [Pseudomonas canavaninivorans]	24.65	2.64395e+07	1.16806e+07	0.441786
MBJ2348292.1	arginine--tRNA ligase [Pseudomonas canavaninivorans]	42.04	9.99185e+07	4.41122e+07	0.441482
MBJ2350370.1	carbon starvation protein A, partial [Pseudomonas canavaninivorans]	15.7	133349655	5.88638e+07	0.441425
MBJ2347024.1	bifunctional DedA family/phosphatase PAP2 family protein [Pseudomonas canavaninivorans]	6.85	2.45407e+07	1.08055e+07	0.440311
MBJ2349946.1	ATP-dependent chaperone ClpB [Pseudomonas canavaninivorans]	30.21	5.20089e+07	2.28779e+07	0.439884
MBJ2346159.1	TRAP transporter substrate-binding protein [Pseudomonas canavaninivorans]	24.55	6.32268e+07	2.77851e+07	0.439452
MBJ2350436.1	GTP cyclohydrolase I FolE [Pseudomonas canavaninivorans]	44.2	6.94678e+07	3.05183e+07	0.439315
MBJ2348873.1	aspartate/tyrosine/aromatic aminotransferase [Pseudomonas canavaninivorans]	15.11	1.56822e+07	6.88615e+06	0.439105
MBJ2346802.1	30S ribosomal protein S9 [Pseudomonas canavaninivorans]	49.23	3.28232e+09	1.44072e+09	0.438935
MBJ2348079.1	pyridoxal phosphate-dependent aminotransferase [Pseudomonas canavaninivorans]	34.99	5.98167e+07	2.62248e+07	0.438419
MBJ2349041.1	sulfate adenylyltransferase subunit CysD [Pseudomonas canavaninivorans]	46.56	2.41647e+08	1.05604e+08	0.437019
MBJ2350198.1	xanthine dehydrogenase family protein molybdopterin-binding subunit [Pseudomonas canavaninivorans]	40.86	1.06213e+08	4.64158e+07	0.437008
MBJ2348532.1	DUF1425 domain-containing protein [Pseudomonas canavaninivorans]	16.26	4.41597e+07	19276154	0.43651
MBJ2349607.1	branched-chain amino acid aminotransferase [Pseudomonas canavaninivorans]	84.96	2.49435e+08	1.08737e+08	0.435933
MBJ2346619.1	CDP-diacylglycerol--serine O-phosphatidyltransferase [Pseudomonas canavaninivorans]	28.41	3.0348e+07	1.32128e+07	0.435378
MBJ2347654.1	3'(2'),5'-bisphosphate nucleotidase CysQ [Pseudomonas canavaninivorans]	14.55	1.1685e+08	5.08099e+07	0.43483
MBJ2347031.1	rod shape-determining protein RodA [Pseudomonas canavaninivorans]	11.99	1.7483e+07	7.59516e+06	0.434432
MBJ2346217.1	pyridoxal phosphate-dependent aminotransferase [Pseudomonas canavaninivorans]	31.68	8.37747e+07	3.63806e+07	0.434267
MBJ2347328.1	thiazole synthase [Pseudomonas canavaninivorans]	44.32	2.68865e+08	1.16492e+08	0.433274
MBJ2348266.1	glucan biosynthesis protein [Pseudomonas canavaninivorans]	52.2	2.3202e+08	1.00487e+08	0.433098
MBJ2349096.1	ABC transporter substrate-binding protein [Pseudomonas canavaninivorans]	32.27	7.62363e+07	3.29506e+07	0.432216
MBJ2349355.1	DUF2333 family protein [Pseudomonas canavaninivorans]	36.62	8.59933e+07	3.71471e+07	0.431977
MBJ2350195.1	ribonuclease E [Pseudomonas canavaninivorans]	40.28	3.4957e+08	1.51003e+08	0.431968
MBJ2346714.1	elongation factor 4 [Pseudomonas canavaninivorans]	31.22	9.79264e+07	4.22821e+07	0.431775
MBJ2350548.1	dihydrolipoyl dehydrogenase [Pseudomonas canavaninivorans]	54.81	1.32761e+09	5.73086e+08	0.431669
MBJ2350192.1	S49 family peptidase [Pseudomonas canavaninivorans]	39.82	6.63536e+07	2.86147e+07	0.431245
MBJ2348345.1	potassium/proton antiporter [Pseudomonas canavaninivorans]	7.59	1.9575e+07	8.43077e+06	0.430691
MBJ2350550.1	2-oxoglutarate dehydrogenase E1 component [Pseudomonas canavaninivorans]	39.13	4.93797e+08	2.12651e+08	0.430645
MBJ2346890.1	elongation factor G [Pseudomonas canavaninivorans]	67.62	1.7828e+09	7.67705e+08	0.430617
MBJ2346000.1	phosphate ABC transporter substrate-binding protein PstS [Pseudomonas canavaninivorans]	54.52	1.37989e+08	5.94108e+07	0.430548
MBJ2346237.1	DUF21 domain-containing protein [Pseudomonas canavaninivorans]	15.5	2.93934e+07	1.26428e+07	0.430123
MBJ2346900.1	50S ribosomal protein L16 [Pseudomonas canavaninivorans]	48.18	2.47857e+09	1.0656e+09	0.429927
MBJ2350445.1	allantoicase [Pseudomonas canavaninivorans]	36.86	4.10218e+07	1.76208e+07	0.429547
MBJ2350452.1	septum site-determining protein MinD [Pseudomonas canavaninivorans]	70.74	2.50189e+08	1.07291e+08	0.42884
MBJ2346886.1	DNA-directed RNA polymerase subunit beta [Pseudomonas canavaninivorans]	65.51	7.70111e+08	3.29858e+08	0.428325
MBJ2348603.1	integration host factor subunit beta [Pseudomonas canavaninivorans]	45.92	6.62801e+07	2.83788e+07	0.428165
MBJ2348644.1	xanthine dehydrogenase molybdopterin binding subunit [Pseudomonas canavaninivorans]	8.14	7.95643e+06	3.40034e+06	0.42737
MBJ2346191.1	tRNA preQ1(34) S-adenosylmethionine ribosyltransferase-isomerase QueA [Pseudomonas canavaninivorans]	24.64	4.25302e+07	1.81606e+07	0.427005
MBJ2346720.1	valine--tRNA ligase [Pseudomonas canavaninivorans]	49.26	1.12654e+08	4.80943e+07	0.426921
MBJ2348999.1	cadmium-translocating P-type ATPase [Pseudomonas canavaninivorans]	7.99	1.0857e+07	4.63488e+06	0.426903
MBJ2350194.1	23S rRNA pseudouridine(955/2504/2580) synthase RluC [Pseudomonas canavaninivorans]	39.31	3.62276e+07	1.54346e+07	0.426045
MBJ2347262.1	MliC family protein [Pseudomonas canavaninivorans]	35.14	1.50579e+07	6.40962e+06	0.425666
MBJ2350607.1	polynucleotide adenylyltransferase PcnB [Pseudomonas canavaninivorans]	34.41	4.83454e+07	2.05606e+07	0.425286
MBJ2345504.1	excinuclease ABC subunit B [Pseudomonas canavaninivorans]	16.39	2.43658e+07	1.03557e+07	0.425009
MBJ2346059.1	bifunctional GTP diphosphokinase/guanosine-3',5'-bis pyrophosphate 3'-pyrophosphohydrolase [Pseudomonas canavaninivorans]	23.4	3.58148e+07	1.52212e+07	0.424997
MBJ2345941.1	aspartate-semialdehyde dehydrogenase [Pseudomonas canavaninivorans]	61.09	7.42063e+08	3.15232e+08	0.424804
MBJ2347646.1	acyl-CoA thioesterase [Pseudomonas canavaninivorans]	26.62	1.39709e+07	5.93372e+06	0.424719
MBJ2348689.1	30S ribosome-binding factor RbfA [Pseudomonas canavaninivorans]	45.86	9.3852e+07	3.98467e+07	0.42457
MBJ2348647.1	GntR family transcriptional regulator [Pseudomonas canavaninivorans]	59.06	8.49569e+07	3.60598e+07	0.424448
MBJ2347028.1	ribosome silencing factor [Pseudomonas canavaninivorans]	39.63	5.89964e+07	2.50184e+07	0.424067
MBJ2346919.1	50S ribosomal protein L17 [Pseudomonas canavaninivorans]	39.84	1.13178e+09	4.7847e+08	0.42276
MBJ2346192.1	tRNA guanosine(34) transglycosylase Tgt [Pseudomonas canavaninivorans]	60.11	5.20411e+07	2.19861e+07	0.422476
MBJ2348688.1	tRNA pseudouridine(55) synthase TruB [Pseudomonas canavaninivorans]	32.13	3.70658e+07	1.56575e+07	0.422425
MBJ2346804.1	NADP(H)-dependent aldo-keto reductase [Pseudomonas canavaninivorans]	51.73	2.03895e+08	8.61288e+07	0.422418
MBJ2347278.1	adenosylhomocysteinase [Pseudomonas canavaninivorans]	77.19	4.45615e+08	1.88097e+08	0.422107
MBJ2350553.1	succinate dehydrogenase, hydrophobic membrane anchor protein [Pseudomonas canavaninivorans]	15.57	2.35955e+08	9.95609e+07	0.421949
MBJ2346777.1	cell division protein FtsA [Pseudomonas canavaninivorans]	59.43	1.41034e+08	5.94864e+07	0.421788
MBJ2350065.1	carbonic anhydrase [Pseudomonas canavaninivorans]	29.22	9.5139e+07	4.01015e+07	0.421504
MBJ2346889.1	30S ribosomal protein S7 [Pseudomonas canavaninivorans]	56.41	1.35961e+09	5.72518e+08	0.421092
MBJ2345935.1	GDP-mannose pyrophosphatase NudK [Pseudomonas canavaninivorans]	36.36	3.85485e+07	1.62261e+07	0.420926
MBJ2346123.1	MerR family transcriptional regulator [Pseudomonas canavaninivorans]	23.08	1.54264e+07	6.4848e+06	0.420369
MBJ2348961.1	TetR family transcriptional regulator [Pseudomonas canavaninivorans]	57.87	7.17399e+07	3.01402e+07	0.420132
MBJ2346070.1	bifunctional phosphopantothenoylcysteine decarboxylase/phosphopantothenate--cysteine ligase CoaBC [Pseudomonas canavaninivorans]	37.56	4.80194e+07	2.01588e+07	0.419805
MBJ2348516.1	transcription termination factor Rho [Pseudomonas canavaninivorans]	68.26	1.45242e+08	6.08676e+07	0.419078
MBJ2346953.1	6,7-dimethyl-8-ribityllumazine synthase [Pseudomonas canavaninivorans]	72.78	4.87772e+08	2.03866e+08	0.417953
MBJ2349415.1	cold-shock protein [Pseudomonas canavaninivorans]	27.86	1.67214e+08	6.98607e+07	0.417793
MBJ2348556.1	diaminopimelate decarboxylase [Pseudomonas canavaninivorans]	52.29	2.38148e+08	9.9435e+07	0.417534
MBJ2346272.1	peptide chain release factor 2 [Pseudomonas canavaninivorans]	36.54	3.96038e+07	1.65291e+07	0.417362
MBJ2347966.1	DUF3298 domain-containing protein [Pseudomonas canavaninivorans]	31.17	3.08117e+07	1.28568e+07	0.417271
MBJ2347334.1	cell division ATP-binding protein FtsE [Pseudomonas canavaninivorans]	68.16	5.20418e+07	2.16845e+07	0.416675
MBJ2346225.1	IMP dehydrogenase [Pseudomonas canavaninivorans]	62.99	3.67791e+08	1.52978e+08	0.415939
MBJ2347662.1	aminotransferase [Pseudomonas canavaninivorans]	33.92	3.47625e+07	1.44566e+07	0.415868
MBJ2347619.1	L-cystine ABC transporter ATP-binding protein YecC [Pseudomonas canavaninivorans]	30.04	2.2813e+07	9.48622e+06	0.415825
MBJ2346519.1	PQQ-dependent methanol/ethanol family dehydrogenase [Pseudomonas canavaninivorans]	15.06	2.31391e+07	9.60468e+06	0.415084
MBJ2345527.1	O-succinylhomoserine sulfhydrylase [Pseudomonas canavaninivorans]	62.53	1.94829e+08	8.08687e+07	0.415075
MBJ2346884.1	50S ribosomal protein L10 [Pseudomonas canavaninivorans]	74.1	1.50426e+09	6.23717e+08	0.414634
MBJ2350359.1	NAD-glutamate dehydrogenase [Pseudomonas canavaninivorans]	55.67	3.00499e+08	1.2423e+08	0.413414
MBJ2347282.1	YceI family protein [Pseudomonas canavaninivorans]	55.56	3.58109e+08	1.4798e+08	0.413226
MBJ2350186.1	3-oxoacyl-ACP reductase FabG [Pseudomonas canavaninivorans]	47.37	4.68743e+08	1.93669e+08	0.413166
MBJ2346114.1	glutamyl-tRNA reductase [Pseudomonas canavaninivorans]	12.12	1.09129e+07	4.50529e+06	0.41284
MBJ2348315.1	excinuclease [Pseudomonas canavaninivorans]	54.73	3.10842e+08	1.28313e+08	0.412792
MBJ2347511.1	DUF2934 domain-containing protein [Pseudomonas canavaninivorans]	28.21	3.9904e+07	1.64628e+07	0.41256
MBJ2347660.1	glucose-1-phosphate thymidylyltransferase RfbA [Pseudomonas canavaninivorans]	27.15	6.24546e+07	2.57485e+07	0.412276
MBJ2349781.1	CBS domain-containing protein [Pseudomonas canavaninivorans]	28.77	3.27377e+07	1.34741e+07	0.411578
MBJ2349350.1	acetyl-CoA carboxylase biotin carboxylase subunit [Pseudomonas canavaninivorans]	55.43	4.99663e+08	2.05631e+08	0.411539
MBJ2347321.1	homoserine O-acetyltransferase [Pseudomonas canavaninivorans]	23.48	3.29006e+07	13533763	0.411353
MBJ2348049.1	pyrimidine/purine nucleoside phosphorylase [Pseudomonas canavaninivorans]	92.55	1.04081e+08	4.27279e+07	0.410525
MBJ2348791.1	EstA family serine hydrolase [Pseudomonas canavaninivorans]	5.77	3.02509e+07	1.24158e+07	0.410427
MBJ2346789.1	16S rRNA (cytosine(1402)-N(4))-methyltransferase RsmH [Pseudomonas canavaninivorans]	31.95	3.03075e+07	1.24274e+07	0.410046
MBJ2345947.1	dihydrolipoyl dehydrogenase [Pseudomonas canavaninivorans]	16.52	1.41393e+07	5.78147e+06	0.408892
MBJ2348599.1	bifunctional prephenate dehydrogenase/3-phosphoshikimate 1-carboxyvinyltransferase [Pseudomonas canavaninivorans]	37.22	1.46445e+08	5.98404e+07	0.40862
MBJ2346881.1	transcription termination/antitermination protein NusG [Pseudomonas canavaninivorans]	63.84	3.52134e+08	1.43812e+08	0.408401
MBJ2347987.1	capsule biosynthesis protein [Pseudomonas canavaninivorans]	14.72	1.08129e+07	4.41217e+06	0.408048
MBJ2348524.1	polyphosphate kinase 1 [Pseudomonas canavaninivorans]	52.57	6.44986e+07	2.62916e+07	0.40763
MBJ2347025.1	DNA-3-methyladenine glycosylase [Pseudomonas canavaninivorans]	28.76	2.97186e+07	1.21125e+07	0.407573
MBJ2348066.1	DUF883 domain-containing protein [Pseudomonas canavaninivorans]	43.27	2.90945e+07	1.18439e+07	0.407084
MBJ2348680.1	regulatory signaling modulator protein AmpE [Pseudomonas canavaninivorans]	25.18	3.19492e+07	1.29984e+07	0.406846
MBJ2349207.1	PrkA family serine protein kinase [Pseudomonas canavaninivorans]	56.56	2.7617e+08	1.12308e+08	0.406662
MBJ2346014.1	FAD-dependent oxidoreductase [Pseudomonas canavaninivorans]	33.25	3.04953e+07	12384266	0.406104
MBJ2349387.1	TetR/AcrR family transcriptional regulator [Pseudomonas canavaninivorans]	10.19	1.21426e+07	4.91457e+06	0.404738
MBJ2349068.1	metalloprotease TldD [Pseudomonas canavaninivorans]	33.54	4.94434e+07	2.00058e+07	0.40462
MBJ2347479.1	decarboxylating 6-phosphogluconate dehydrogenase [Pseudomonas canavaninivorans]	40.8	3.37006e+07	1.36346e+07	0.404581
MBJ2348763.1	proline--tRNA ligase [Pseudomonas canavaninivorans]	50.09	1.9776e+08	7.99999e+07	0.404531
MBJ2348304.1	3-dehydroquinate synthase [Pseudomonas canavaninivorans]	47.81	7.12506e+07	2.88146e+07	0.404411
MBJ2348454.1	NAD(P)H-dependent oxidoreductase [Pseudomonas canavaninivorans]	61.08	2.27886e+08	9.20495e+07	0.403928
MBJ2350600.1	3-hydroxyacyl-[acyl-carrier-protein] dehydratase FabA [Pseudomonas canavaninivorans]	38.6	4.31303e+08	1.74156e+08	0.403792
MBJ2349944.1	23S rRNA pseudouridine(1911/1915/1917) synthase RluD [Pseudomonas canavaninivorans]	24.38	4.80176e+07	1.93846e+07	0.403697
MBJ2345526.1	amidophosphoribosyltransferase [Pseudomonas canavaninivorans]	54.29	2.39314e+08	9.65872e+07	0.4036
MBJ2347877.1	TolC family outer membrane protein [Pseudomonas canavaninivorans]	56.42	2.42934e+08	9.80146e+07	0.403463
MBJ2346061.1	guanylate kinase [Pseudomonas canavaninivorans]	18.45	4.05397e+07	1.63278e+07	0.40276
MBJ2347794.1	4-hydroxy-tetrahydrodipicolinate synthase [Pseudomonas canavaninivorans]	52.74	4.44605e+07	1.79013e+07	0.402633
MBJ2347986.1	toluene tolerance protein [Pseudomonas canavaninivorans]	26.67	1.63124e+07	6.56571e+06	0.402497
MBJ2349887.1	recombination-associated protein RdgC [Pseudomonas canavaninivorans]	59.15	1.05761e+08	4.25093e+07	0.401938
MBJ2345946.1	hypothetical protein JFQ02_03900 [Pseudomonas canavaninivorans]	12.17	1.24659e+07	5.00927e+06	0.401837
MBJ2349144.1	DUF1993 domain-containing protein [Pseudomonas canavaninivorans]	59.17	1.56876e+08	6.30178e+07	0.401704
MBJ2348785.1	OmpA family protein [Pseudomonas canavaninivorans]	44.59	1.34507e+08	5.39532e+07	0.401119
MBJ2346201.1	IscS subfamily cysteine desulfurase [Pseudomonas canavaninivorans]	49.75	2.66395e+08	1.06772e+08	0.400804
MBJ2349366.1	DUF4136 domain-containing protein [Pseudomonas canavaninivorans]	16.76	6.85181e+06	2.74548e+06	0.400694
MBJ2345877.1	catalase HPII [Pseudomonas canavaninivorans]	26.86	4.62489e+07	1.85008e+07	0.400026
MBJ2346774.1	GGDEF domain-containing protein [Pseudomonas canavaninivorans]	11.24	1.41585e+07	5.65694e+06	0.399544
MBJ2347541.1	NAD(+) diphosphatase [Pseudomonas canavaninivorans]	42.03	2.59954e+07	1.03789e+07	0.39926
MBJ2345681.1	cold-shock protein [Pseudomonas canavaninivorans]	42.86	50629835	2.02097e+07	0.399165
MBJ2346115.1	peptide chain release factor 1 [Pseudomonas canavaninivorans]	9.17	5.06541e+06	2.02135e+06	0.399049
MBJ2346287.1	isocitrate lyase/phosphoenolpyruvate mutase family protein [Pseudomonas canavaninivorans]	57.51	9.0893e+07	3.62657e+07	0.398994
MBJ2346216.1	ribosome biogenesis GTPase Der [Pseudomonas canavaninivorans]	29.59	7.62324e+07	3.03706e+07	0.398395
MBJ2345840.1	oxygen-dependent coproporphyrinogen oxidase [Pseudomonas canavaninivorans]	42.76	8.79892e+07	3.5037e+07	0.398196
MBJ2350032.1	DUF883 domain-containing protein [Pseudomonas canavaninivorans]	37.04	2.2232e+07	8.84811e+06	0.397991
MBJ2346282.1	phosphoenolpyruvate carboxylase [Pseudomonas canavaninivorans]	45.09	6.56724e+07	2.60907e+07	0.397286
MBJ2350601.1	beta-ketoacyl-ACP synthase I [Pseudomonas canavaninivorans]	75.86	3.58412e+08	1.42063e+08	0.396368
MBJ2348960.1	beta-N-acetylhexosaminidase [Pseudomonas canavaninivorans]	22.89	2.78168e+07	1.10199e+07	0.39616
MBJ2349006.1	NADP-dependent oxidoreductase [Pseudomonas canavaninivorans]	18.42	2.29678e+07	9.09454e+06	0.395969
MBJ2345664.1	cysteine--tRNA ligase [Pseudomonas canavaninivorans]	61.74	1.0026e+08	3.96841e+07	0.395811
MBJ2350212.1	acyl-CoA dehydrogenase [Pseudomonas canavaninivorans]	36.2	2.76414e+07	1.09143e+07	0.394853
MBJ2346762.1	SDR family oxidoreductase [Pseudomonas canavaninivorans]	5.47	1.25974e+07	4.96971e+06	0.394504
MBJ2348944.1	polyamine aminopropyltransferase [Pseudomonas canavaninivorans]	31.27	7.08113e+07	2.79092e+07	0.394135
MBJ2346314.1	elongation factor Ts [Pseudomonas canavaninivorans]	64.93	1.29892e+09	5.11706e+08	0.393946
MBJ2349031.1	thioredoxin-disulfide reductase [Pseudomonas canavaninivorans]	45.63	1.55751e+08	6.13225e+07	0.393721
MBJ2346063.1	ribonuclease PH [Pseudomonas canavaninivorans]	24.58	5.55761e+07	2.18779e+07	0.393656
MBJ2347954.1	molecular chaperone [Pseudomonas canavaninivorans]	41.13	4.67311e+07	1.83789e+07	0.39329
MBJ2345999.1	MFS transporter [Pseudomonas canavaninivorans]	15.51	6.0803e+07	2.38913e+07	0.39293
MBJ2347990.1	phosphotransferase [Pseudomonas canavaninivorans]	30.04	3.20003e+07	1.2563e+07	0.39259
MBJ2349562.1	2-hydroxyacid dehydrogenase [Pseudomonas canavaninivorans]	18.55	9.01103e+06	3.53093e+06	0.391845
MBJ2349201.1	peptidylprolyl isomerase SurA [Pseudomonas canavaninivorans]	31.05	4.34188e+07	1.70078e+07	0.391715
MBJ2348897.1	sigma-54-dependent Fis family transcriptional regulator [Pseudomonas canavaninivorans]	38.29	1.2375e+08	4.83919e+07	0.391046
MBJ2348694.1	triose-phosphate isomerase [Pseudomonas canavaninivorans]	60.96	5.88584e+07	2.29904e+07	0.390606
MBJ2349352.1	type II 3-dehydroquinate dehydratase [Pseudomonas canavaninivorans]	47.33	6.65203e+07	25946664	0.390057
MBJ2348509.1	NADPH:quinone oxidoreductase family protein [Pseudomonas canavaninivorans]	20.31	4.15525e+07	1.6205e+07	0.389989
MBJ2349055.1	ATP-binding cassette domain-containing protein [Pseudomonas canavaninivorans]	23.79	2.59352e+07	1.0108e+07	0.389741
MBJ2347938.1	GTPase HflX [Pseudomonas canavaninivorans]	10.39	2.46361e+07	9.5891e+06	0.38923
MBJ2348087.1	DUF1127 domain-containing protein [Pseudomonas canavaninivorans]	43.06	2.62861e+07	1.02296e+07	0.389164
MBJ2346140.1	1-acyl-sn-glycerol-3-phosphate acyltransferase [Pseudomonas canavaninivorans]	34.02	4.00527e+07	1.5581e+07	0.389013
MBJ2347432.1	AAA family ATPase [Pseudomonas canavaninivorans]	28.6	6.69794e+07	2.59936e+07	0.388083
MBJ2349344.1	bifunctional phosphoribosylaminoimidazolecarboxamide formyltransferase/IMP cyclohydrolase [Pseudomonas canavaninivorans]	53.64	2.38981e+08	9.27162e+07	0.387965
MBJ2345492.1	patatin-like phospholipase family protein [Pseudomonas canavaninivorans]	25.07	8.6709e+06	3.36195e+06	0.387728
MBJ2346768.1	LysR family transcriptional regulator [Pseudomonas canavaninivorans]	13.35	1.25565e+07	4.86105e+06	0.387136
MBJ2346312.1	type I methionyl aminopeptidase [Pseudomonas canavaninivorans]	30.77	9.79345e+07	3.79012e+07	0.387006
MBJ2349876.1	carboxy terminal-processing peptidase [Pseudomonas canavaninivorans]	28.61	8.41938e+07	3.25662e+07	0.3868
MBJ2348890.1	TIGR00180 family glycosyltransferase [Pseudomonas canavaninivorans]	29.36	6.06044e+07	2.34325e+07	0.386646
MBJ2345765.1	NADP-dependent isocitrate dehydrogenase [Pseudomonas canavaninivorans]	55.06	3.33337e+08	1.28873e+08	0.386615
MBJ2345979.1	GNAT family N-acetyltransferase [Pseudomonas canavaninivorans]	63.06	1.82262e+08	7.04495e+07	0.386527
MBJ2345663.1	glutamine--tRNA ligase/YqeY domain fusion protein [Pseudomonas canavaninivorans]	33.27	1.56159e+08	6.03463e+07	0.386442
MBJ2347936.1	protease modulator HflC [Pseudomonas canavaninivorans]	54.33	2.8544e+08	1.1029e+08	0.386387
MBJ2350036.1	OsmC family protein [Pseudomonas canavaninivorans]	51.75	2.24085e+08	8.65243e+07	0.386123
MBJ2349057.1	HAD family hydrolase [Pseudomonas canavaninivorans]	49.43	1.22187e+08	4.70764e+07	0.385281
MBJ2347592.1	thymidylate synthase [Pseudomonas canavaninivorans]	14.24	2.51056e+07	9.6363e+06	0.383831
MBJ2348795.1	glycine zipper 2TM domain-containing protein [Pseudomonas canavaninivorans]	56.49	5.04872e+08	1.93753e+08	0.383766
MBJ2349232.1	pyrroloquinoline-quinone synthase PqqC [Pseudomonas canavaninivorans]	16.8	1.17641e+07	4.49502e+06	0.382097
MBJ2345892.1	glycine--tRNA ligase subunit alpha [Pseudomonas canavaninivorans]	54.57	222249900	8.48559e+07	0.381804
MBJ2349351.1	acetyl-CoA carboxylase biotin carboxyl carrier protein [Pseudomonas canavaninivorans]	25.97	3.97273e+07	1.5143e+07	0.381174
MBJ2349179.1	NADPH-dependent 7-cyano-7-deazaguanine reductase QueF [Pseudomonas canavaninivorans]	23.91	1.26927e+07	4.83134e+06	0.380638
MBJ2350433.1	cysteine hydrolase [Pseudomonas canavaninivorans]	58.16	7.95018e+07	3.02601e+07	0.380621
MBJ2346112.1	lipoprotein localization protein LolB [Pseudomonas canavaninivorans]	35.12	4.76059e+07	1.81092e+07	0.380398
MBJ2345833.1	16S rRNA (cytosine(967)-C(5))-methyltransferase RsmB [Pseudomonas canavaninivorans]	6.42	5.42964e+06	2.06444e+06	0.380217
MBJ2346835.1	ubiquinol oxidase subunit II [Pseudomonas canavaninivorans]	22.86	4.34858e+07	1.65185e+07	0.37986
MBJ2347205.1	SDR family oxidoreductase [Pseudomonas canavaninivorans]	15.44	1.27826e+07	4.85108e+06	0.379506
MBJ2349075.1	rod shape-determining protein MreB [Pseudomonas canavaninivorans]	56.52	3.76357e+08	1.42465e+08	0.378537
MBJ2346213.1	histidine--tRNA ligase [Pseudomonas canavaninivorans]	57.34	1.12093e+08	4.23958e+07	0.378221
MBJ2347681.1	RES family NAD+ phosphorylase [Pseudomonas canavaninivorans]	12.89	4.14494e+07	1.56345e+07	0.377194
MBJ2349793.1	cytochrome c oxidase accessory protein CcoG [Pseudomonas canavaninivorans]	26.38	7.84727e+07	2.95836e+07	0.376992
MBJ2347455.1	lipid A hydroxylase LpxO [Pseudomonas canavaninivorans]	29.1	2.93732e+07	1.10542e+07	0.376337
MBJ2345654.1	GNAT family N-acetyltransferase [Pseudomonas canavaninivorans]	33.64	3.68582e+07	1.38535e+07	0.37586
MBJ2349102.1	ABC transporter ATP-binding protein [Pseudomonas canavaninivorans]	10.43	1.38325e+07	5.19608e+06	0.375642
MBJ2346332.1	3-deoxy-8-phosphooctulonate synthase [Pseudomonas canavaninivorans]	56.94	2.01155e+08	7.55077e+07	0.375371
MBJ2349049.1	UDP-N-acetylglucosamine 1-carboxyvinyltransferase [Pseudomonas canavaninivorans]	56.29	2.20404e+08	8.26989e+07	0.375215
MBJ2346723.1	nucleoid-associated protein YejK [Pseudomonas canavaninivorans]	32.63	3.16934e+07	1.18787e+07	0.374802
MBJ2349187.1	glycerophosphodiester phosphodiesterase [Pseudomonas canavaninivorans]	47.08	1.73831e+08	6.51108e+07	0.374563
MBJ2349922.1	Obg family GTPase CgtA [Pseudomonas canavaninivorans]	43	5.32534e+07	1.99051e+07	0.373782
MBJ2349209.1	SpoVR family protein [Pseudomonas canavaninivorans]	24.38	2.63252e+07	9.83271e+06	0.373509
MBJ2350547.1	ADP-forming succinate--CoA ligase subunit beta [Pseudomonas canavaninivorans]	70.62	1.96018e+09	7.3187e+08	0.373368
MBJ2346839.1	chemotaxis protein CheV [Pseudomonas canavaninivorans]	24	1.4649e+07	5.46052e+06	0.372758
MBJ2348956.1	transcription-repair coupling factor [Pseudomonas canavaninivorans]	18.1	2.95099e+07	10996784	0.372647
MBJ2348498.1	Xaa-Pro aminopeptidase [Pseudomonas canavaninivorans]	6.98	11044264	4.11401e+06	0.372502
MBJ2347694.1	ImmA/IrrE family metallo-endopeptidase [Pseudomonas canavaninivorans]	16.32	2.00154e+07	7.43103e+06	0.371266
MBJ2349580.1	Asp/Glu/hydantoin racemase [Pseudomonas canavaninivorans]	24.38	3.28995e+07	1.22107e+07	0.371153
MBJ2346005.1	response regulator [Pseudomonas canavaninivorans]	17.78	2.16394e+07	8.02334e+06	0.370774
MBJ2347787.1	MucB/RseB C-terminal domain-containing protein [Pseudomonas canavaninivorans]	34.6	2.03967e+07	7.55268e+06	0.37029
MBJ2345761.1	adenylosuccinate lyase [Pseudomonas canavaninivorans]	64.47	2.01151e+08	7.43034e+07	0.36939
MBJ2347937.1	FtsH protease activity modulator HflK [Pseudomonas canavaninivorans]	40.51	1.29334e+08	4.76971e+07	0.368791
MBJ2346337.1	S-(hydroxymethyl)glutathione dehydrogenase/class III alcohol dehydrogenase [Pseudomonas canavaninivorans]	48.92	2.17601e+08	8.02392e+07	0.368745
MBJ2349262.1	hypothetical protein JFQ02_20725 [Pseudomonas canavaninivorans]	47.92	9.58835e+07	3.53377e+07	0.368549
MBJ2347928.1	30S ribosomal protein S6 [Pseudomonas canavaninivorans]	54.23	3.76345e+08	1.38525e+08	0.368081
MBJ2348889.1	glycosyltransferase [Pseudomonas canavaninivorans]	18.36	3.31814e+07	1.22106e+07	0.367996
MBJ2345773.1	thioredoxin-disulfide reductase [Pseudomonas canavaninivorans]	31.66	4.73197e+07	1.73963e+07	0.367634
MBJ2346116.1	peptide chain release factor N(5)-glutamine methyltransferase [Pseudomonas canavaninivorans]	20.29	1.46734e+07	5.38803e+06	0.367197
MBJ2345503.1	aspartate/tyrosine/aromatic aminotransferase [Pseudomonas canavaninivorans]	73.12	2.68083e+08	9.8433e+07	0.367174
MBJ2350187.1	ACP S-malonyltransferase [Pseudomonas canavaninivorans]	11.54	3.02391e+07	1.10837e+07	0.366535
MBJ2346062.1	YicC family protein [Pseudomonas canavaninivorans]	17.42	3.43353e+07	1.25609e+07	0.365831
MBJ2348104.1	L,D-transpeptidase family protein [Pseudomonas canavaninivorans]	37.15	6.33788e+07	2.31778e+07	0.365703
MBJ2349091.1	SIMPL domain-containing protein [Pseudomonas canavaninivorans]	21.43	3.24098e+07	1.18464e+07	0.36552
MBJ2349217.1	RNA polymerase sigma factor RpoD [Pseudomonas canavaninivorans]	49.92	2.49563e+08	9.11783e+07	0.365352
MBJ2348633.1	YbaB/EbfC family nucleoid-associated protein [Pseudomonas canavaninivorans]	23.21	22432716	8.18908e+06	0.365051
MBJ2349435.1	exodeoxyribonuclease I [Pseudomonas canavaninivorans]	8.21	8.70878e+06	3.17525e+06	0.364604
MBJ2346692.1	glucose/quinate/shikimate family membrane-bound PQQ-dependent dehydrogenase [Pseudomonas canavaninivorans]	17.54	2.36829e+07	8.63255e+06	0.364506
MBJ2347639.1	Hsp33 family molecular chaperone HslO [Pseudomonas canavaninivorans]	21.33	2.89426e+07	1.05484e+07	0.364461
MBJ2348517.1	thioredoxin TrxA [Pseudomonas canavaninivorans]	33.03	4.00528e+07	1.45624e+07	0.363579
MBJ2345913.1	ParB/RepB/Spo0J family partition protein [Pseudomonas canavaninivorans]	53.1	3.09479e+07	1.12279e+07	0.362799
MBJ2347319.1	pyrroline-5-carboxylate reductase [Pseudomonas canavaninivorans]	35.66	2.11738e+07	7.67909e+06	0.362669
MBJ2346149.1	fatty acid--CoA ligase [Pseudomonas canavaninivorans]	38.75	6.57699e+07	2.37995e+07	0.36186
MBJ2349208.1	YeaH/YhbH family protein [Pseudomonas canavaninivorans]	10.4	1.97447e+07	7.13583e+06	0.361405
MBJ2349105.1	peptide chain release factor 3 [Pseudomonas canavaninivorans]	28.73	4.87104e+07	1.75768e+07	0.360842
MBJ2346574.1	RtcB family protein [Pseudomonas canavaninivorans]	14.71	7.60134e+06	2.73563e+06	0.359888
MBJ2349791.1	SDR family oxidoreductase [Pseudomonas canavaninivorans]	60.89	7.56912e+07	2.71933e+07	0.359266
MBJ2347915.1	TIGR00730 family Rossman fold protein [Pseudomonas canavaninivorans]	12.82	2.71059e+07	9.72233e+06	0.35868
MBJ2347663.1	N-carbamoylputrescine amidase [Pseudomonas canavaninivorans]	32.88	5.01738e+07	1.79919e+07	0.358591
MBJ2346940.1	outer membrane beta-barrel protein [Pseudomonas canavaninivorans]	35.34	2.19389e+07	7.86446e+06	0.358471
MBJ2349385.1	SDR family oxidoreductase [Pseudomonas canavaninivorans]	82.89	3.29506e+07	1.17996e+07	0.3581
MBJ2348417.1	type VI secretion system contractile sheath large subunit [Pseudomonas canavaninivorans]	58.22	1.2176e+08	4.35872e+07	0.357977
MBJ2346387.1	TIGR00730 family Rossman fold protein [Pseudomonas canavaninivorans]	45.7	5.57631e+07	1.9947e+07	0.357709
MBJ2348307.1	FAD-dependent oxidoreductase [Pseudomonas canavaninivorans]	52.97	1.12949e+08	4.03626e+07	0.357354
MBJ2347335.1	signal recognition particle-docking protein FtsY [Pseudomonas canavaninivorans]	28.94	2.44873e+07	8.74558e+06	0.357148
MBJ2346810.1	DUF1043 family protein [Pseudomonas canavaninivorans]	55.86	1.01207e+08	3.61237e+07	0.356931
MBJ2347979.1	bifunctional D-glycero-beta-D-manno-heptose-7-phosphate kinase/D-glycero-beta-D-manno-heptose 1-phosphate adenylyltransferase HldE [Pseudomonas canavaninivorans]	42.92	6.59229e+07	2.34905e+07	0.356333
MBJ2348046.1	transporter substrate-binding domain-containing protein [Pseudomonas canavaninivorans]	11.63	3.10728e+07	1.10711e+07	0.356295
MBJ2349199.1	phosphotransferase [Pseudomonas canavaninivorans]	7.62	2.6972e+07	9599826	0.355918
MBJ2348245.1	class 1 fructose-bisphosphatase [Pseudomonas canavaninivorans]	45.24	8.66767e+07	3.06422e+07	0.353522
MBJ2348607.1	UDP-N-acetylglucosamine 4,6-dehydratase (inverting) [Pseudomonas canavaninivorans]	49.7	3.11249e+08	1.09846e+08	0.35292
MBJ2348605.1	LPS O-antigen chain length determinant protein WzzB [Pseudomonas canavaninivorans]	11.17	3.64372e+07	1.28574e+07	0.352865
MBJ2347781.1	folate-binding protein YgfZ [Pseudomonas canavaninivorans]	50.8	6.44718e+07	2.27327e+07	0.3526
MBJ2348264.1	prolyl aminopeptidase [Pseudomonas canavaninivorans]	46.13	1.05191e+08	3.70871e+07	0.352569
MBJ2348595.1	DNA gyrase subunit A [Pseudomonas canavaninivorans]	43.71	1.31574e+08	4.63551e+07	0.352313
MBJ2347719.1	1-(5-phosphoribosyl)-5-[(5-phosphoribosylamino)methylideneamino]imidazole-4-carboxamide isomerase [Pseudomonas canavaninivorans]	60	9.24107e+07	3.24626e+07	0.351286
MBJ2346226.1	glutamine-hydrolyzing GMP synthase [Pseudomonas canavaninivorans]	73.71	2.53372e+08	8.88876e+07	0.350818
MBJ2346716.1	LPS export ABC transporter permease LptF [Pseudomonas canavaninivorans]	17.16	5.55332e+07	1.94816e+07	0.35081
MBJ2348671.1	AraC family transcriptional regulator [Pseudomonas canavaninivorans]	21.59	1.24688e+07	4.3676e+06	0.350282
MBJ2346326.1	lipid-A-disaccharide synthase [Pseudomonas canavaninivorans]	18.09	1.20051e+07	4.19351e+06	0.349312
MBJ2348817.1	ornithine carbamoyltransferase [Pseudomonas canavaninivorans]	6.85	1.6154e+07	5.62836e+06	0.34842
MBJ2345890.1	lysophospholipid acyltransferase [Pseudomonas canavaninivorans]	36.95	2.92404e+07	1.01832e+07	0.348257
MBJ2346018.1	DUF1795 domain-containing protein [Pseudomonas canavaninivorans]	70.83	9.65603e+07	3.35818e+07	0.347781
MBJ2345893.1	glycine--tRNA ligase subunit beta [Pseudomonas canavaninivorans]	40.35	8.55709e+07	2.9679e+07	0.346836
MBJ2349756.1	arginine N-succinyltransferase [Pseudomonas canavaninivorans]	41.42	4.21192e+07	1.45838e+07	0.34625
MBJ2348976.1	4-phosphoerythronate dehydrogenase PdxB [Pseudomonas canavaninivorans]	11.58	1.75719e+07	6.07769e+06	0.345876
MBJ2350464.1	chemotaxis protein [Pseudomonas canavaninivorans]	28.47	4.62144e+07	1.5973e+07	0.345629
MBJ2345816.1	EcsC family protein [Pseudomonas canavaninivorans]	30.09	1.34215e+08	4.6281e+07	0.344828
MBJ2347675.1	2OG-Fe dioxygenase family protein [Pseudomonas canavaninivorans]	76.21	7.73206e+08	2.65671e+08	0.343596
MBJ2348904.1	flagellar protein export ATPase FliI [Pseudomonas canavaninivorans]	5.53	1.06776e+07	3.6672e+06	0.343448
MBJ2347829.1	DUF2937 family protein [Pseudomonas canavaninivorans]	41.11	3.58072e+07	1.22505e+07	0.342126
MBJ2348594.1	S-methyl-5-thioribose-1-phosphate isomerase [Pseudomonas canavaninivorans]	31.56	8.08637e+07	2.7577e+07	0.341031
MBJ2346251.1	YaeQ family protein [Pseudomonas canavaninivorans]	15	2.19421e+07	7.47958e+06	0.340879
MBJ2346107.1	redox-regulated ATPase YchF [Pseudomonas canavaninivorans]	48.09	1.78993e+08	6.08174e+07	0.339776
MBJ2348733.1	type I restriction enzyme HsdR N-terminal domain-containing protein [Pseudomonas canavaninivorans]	27.11	1.59038e+07	5.39742e+06	0.339379
MBJ2347785.1	RNA polymerase sigma factor RpoE [Pseudomonas canavaninivorans]	31.61	1.28262e+07	4.35176e+06	0.339287
MBJ2350602.1	glucose-6-phosphate isomerase [Pseudomonas canavaninivorans]	41.52	4.45313e+08	1.50971e+08	0.339023
MBJ2349358.1	arginine decarboxylase [Pseudomonas canavaninivorans]	31.55	1.64219e+08	5.56735e+07	0.33902
MBJ2347814.1	nitroreductase family protein [Pseudomonas canavaninivorans]	47.72	1.45707e+08	4.93603e+07	0.338765
MBJ2347284.1	flavin monoamine oxidase family protein [Pseudomonas canavaninivorans]	39.73	5.91103e+07	1.99102e+07	0.336831
MBJ2349047.1	histidinol dehydrogenase [Pseudomonas canavaninivorans]	49.21	8.97753e+07	3.02036e+07	0.336436
MBJ2347009.1	GNAT family N-acetyltransferase [Pseudomonas canavaninivorans]	52.29	7.64394e+07	2.57159e+07	0.336422
MBJ2347706.1	GAF domain-containing protein [Pseudomonas canavaninivorans]	23.79	1.63109e+07	5.47514e+06	0.335674
MBJ2350206.1	MotA/TolQ/ExbB proton channel family protein [Pseudomonas canavaninivorans]	30.81	1.78265e+07	5.95533e+06	0.334073
MBJ2347897.1	TetR family transcriptional regulator [Pseudomonas canavaninivorans]	11.9	2.2905e+07	7.63718e+06	0.333429
MBJ2347596.1	phosphoenolpyruvate--protein phosphotransferase [Pseudomonas canavaninivorans]	43.35	4.89013e+07	1.62996e+07	0.333316
MBJ2345841.1	shikimate dehydrogenase [Pseudomonas canavaninivorans]	11.72	1.45518e+07	4.8419e+06	0.332735
MBJ2346214.1	tetratricopeptide repeat protein [Pseudomonas canavaninivorans]	51.64	5.2185e+07	1.73079e+07	0.331665
MBJ2346276.1	flavohemoglobin expression-modulating QEGLA motif protein [Pseudomonas canavaninivorans]	6.35	3.74237e+07	1.2393e+07	0.331155
MBJ2345901.1	DNA topoisomerase (ATP-hydrolyzing) subunit B [Pseudomonas canavaninivorans]	46.09	1.99624e+08	6.60785e+07	0.331014
MBJ2349173.1	transaldolase [Pseudomonas canavaninivorans]	59.09	3.74173e+08	1.23575e+08	0.330261
MBJ2348032.1	kinase/pyrophosphorylase [Pseudomonas canavaninivorans]	49.63	5.03179e+07	1.65828e+07	0.329561
MBJ2349071.1	ribonuclease G [Pseudomonas canavaninivorans]	32.37	3.63277e+07	1.19462e+07	0.328846
MBJ2348099.1	5'-nucleotidase [Pseudomonas canavaninivorans]	23.92	2.46516e+07	8.08473e+06	0.327959
MBJ2348523.1	exopolyphosphatase [Pseudomonas canavaninivorans]	45.2	1.04055e+08	3.40651e+07	0.327377
MBJ2349771.1	glutathione S-transferase N-terminal domain-containing protein [Pseudomonas canavaninivorans]	23.28	4.01126e+07	1.31126e+07	0.326896
MBJ2346003.1	phosphate ABC transporter ATP-binding protein [Pseudomonas canavaninivorans]	36.1	4.07892e+07	1.33223e+07	0.326614
MBJ2345514.1	3-isopropylmalate dehydratase small subunit [Pseudomonas canavaninivorans]	31.78	1.57379e+07	5.13266e+06	0.326134
MBJ2349203.1	16S rRNA (adenine(1518)-N(6)/adenine(1519)-N(6))-dimethyltransferase RsmA [Pseudomonas canavaninivorans]	37.87	2.41042e+07	7.84525e+06	0.325473
MBJ2349046.1	histidinol-phosphate transaminase [Pseudomonas canavaninivorans]	42.57	1.15567e+08	3.75019e+07	0.324504
MBJ2346084.1	FAD-binding oxidoreductase [Pseudomonas canavaninivorans]	13.04	7.45623e+06	2.41221e+06	0.323517
MBJ2349687.1	EAL domain-containing protein [Pseudomonas canavaninivorans]	25.62	4.05111e+07	1.30704e+07	0.322637
MBJ2348573.1	DNA helicase Rep [Pseudomonas canavaninivorans]	8.37	1.1404e+07	3.67757e+06	0.322482
MBJ2348287.1	class II poly(R)-hydroxyalkanoic acid synthase [Pseudomonas canavaninivorans]	54.2	1.19855e+08	3.86328e+07	0.322329
MBJ2349681.1	SRPBCC family protein [Pseudomonas canavaninivorans]	31.17	1.41123e+07	4.54319e+06	0.321933
MBJ2349484.1	YciI family protein [Pseudomonas canavaninivorans]	56.57	2.09875e+07	6741209	0.321201
MBJ2346396.1	DUF1456 family protein [Pseudomonas canavaninivorans]	56.21	6.05432e+07	1.94327e+07	0.320972
MBJ2347634.1	two-component system response regulator OmpR [Pseudomonas canavaninivorans]	54.47	5.93221e+07	1.90278e+07	0.320754
MBJ2348074.1	ATP-binding protein [Pseudomonas canavaninivorans]	49.66	1.0443e+08	3.34899e+07	0.320692
MBJ2348002.1	peptide-methionine (S)-S-oxide reductase MsrA [Pseudomonas canavaninivorans]	39.07	1.57907e+08	5.06127e+07	0.320523
MBJ2347797.1	phosphoribosylaminoimidazolesuccinocarboxamide synthase [Pseudomonas canavaninivorans]	61.6	3.00543e+08	9.63159e+07	0.320473
MBJ2345292.1	J domain-containing protein [Pseudomonas canavaninivorans]	4.76	1.52613e+07	4.88128e+06	0.319847
MBJ2345441.1	type VI secretion system amidase effector protein Tae4 [Pseudomonas canavaninivorans]	84.34	2.44902e+08	7.81177e+07	0.318975
MBJ2349420.1	YajQ family cyclic di-GMP-binding protein [Pseudomonas canavaninivorans]	34.78	2.74671e+07	8.74565e+06	0.318405
MBJ2348225.1	S41 family peptidase [Pseudomonas canavaninivorans]	36.53	1.12177e+08	3.56395e+07	0.317707
MBJ2346127.1	ferrochelatase [Pseudomonas canavaninivorans]	40.47	4.05997e+07	1.27915e+07	0.315064
MBJ2346745.1	PhoH family protein [Pseudomonas canavaninivorans]	19.18	6.75772e+07	2.11795e+07	0.313411
MBJ2349004.1	adenine phosphoribosyltransferase [Pseudomonas canavaninivorans]	45.6	9.40791e+07	2.94573e+07	0.313112
MBJ2350499.1	L-lactate permease [Pseudomonas canavaninivorans]	7.5	3.52585e+07	1.10363e+07	0.313011
MBJ2348574.1	xanthine phosphoribosyltransferase [Pseudomonas canavaninivorans]	52.11	3.49697e+07	1.09338e+07	0.312666
MBJ2348930.1	chemotaxis protein CheW [Pseudomonas canavaninivorans]	76.4	1.5226e+08	4.71418e+07	0.309614
MBJ2346222.1	exodeoxyribonuclease VII large subunit [Pseudomonas canavaninivorans]	7.19	1.45522e+07	4.49508e+06	0.308894
MBJ2349191.1	ABC transporter permease [Pseudomonas canavaninivorans]	6.51	1.39063e+07	4.28355e+06	0.308028
MBJ2349368.1	3-oxoacyl-ACP reductase [Pseudomonas canavaninivorans]	46.22	3.21414e+07	9.8801e+06	0.307395
MBJ2347817.1	DUF2892 domain-containing protein [Pseudomonas canavaninivorans]	56	5.15221e+07	1.58331e+07	0.307308
MBJ2347789.1	M48 family metallopeptidase [Pseudomonas canavaninivorans]	14.26	2.45194e+07	7.50825e+06	0.306217
MBJ2348416.1	type VI secretion system tube protein Hcp [Pseudomonas canavaninivorans]	47.27	1.33282e+08	4.06658e+07	0.305111
MBJ2345911.1	16S rRNA (guanine(527)-N(7))-methyltransferase RsmG [Pseudomonas canavaninivorans]	24.64	2.10442e+07	6.41543e+06	0.304854
MBJ2349375.1	hypothetical protein JFQ02_21295 [Pseudomonas canavaninivorans]	20.47	5.73943e+07	1.7459e+07	0.304194
MBJ2345265.1	serine hydrolase [Pseudomonas canavaninivorans]	30.19	7.39432e+07	2.22599e+07	0.30104
MBJ2348028.1	zinc transporter ZntB [Pseudomonas canavaninivorans]	32.02	2.33093e+07	6.95533e+06	0.298393
MBJ2350306.1	hypothetical protein JFQ02_26065 [Pseudomonas canavaninivorans]	28.98	1.16536e+08	3.47474e+07	0.298168
MBJ2347910.1	aldehyde dehydrogenase family protein [Pseudomonas canavaninivorans]	26.81	1.52845e+07	4.53744e+06	0.296865
MBJ2347548.1	DUF3313 domain-containing protein [Pseudomonas canavaninivorans]	53.36	7.37982e+07	2.18876e+07	0.296587
MBJ2347115.1	hypothetical protein JFQ02_09820 [Pseudomonas canavaninivorans]	5.81	1.53568e+07	4.53864e+06	0.295547
MBJ2348872.1	NAD(P)H nitroreductase [Pseudomonas canavaninivorans]	32.62	2.78126e+07	8.21943e+06	0.295529
MBJ2349407.1	Holliday junction branch migration DNA helicase RuvB [Pseudomonas canavaninivorans]	30.31	1.4759e+07	4.35465e+06	0.295051
MBJ2349659.1	DNA damage-inducible protein D [Pseudomonas canavaninivorans]	25.8	7.24318e+07	2.13647e+07	0.294963
MBJ2349690.1	LapA family giant adhesin, partial [Pseudomonas canavaninivorans]	1.82	7.08074e+06	2.08432e+06	0.294364
MBJ2347975.1	metal ABC transporter ATPase [Pseudomonas canavaninivorans]	15.89	1.68275e+07	4.93958e+06	0.293543
MBJ2348407.1	phosphotransferase family protein [Pseudomonas canavaninivorans]	15.21	2.31701e+07	6.7839e+06	0.292786
MBJ2347254.1	GNAT family N-acetyltransferase [Pseudomonas canavaninivorans]	18.67	3.05983e+07	8.95238e+06	0.292578
MBJ2346344.1	RNA polymerase sigma factor RpoS [Pseudomonas canavaninivorans]	45.37	2.56044e+08	7.4817e+07	0.292203
MBJ2347570.1	biotin/lipoyl-binding protein [Pseudomonas canavaninivorans]	2.15	1.09442e+07	3.19589e+06	0.292018
MBJ2347250.1	ATP-dependent RNA helicase DbpA [Pseudomonas canavaninivorans]	12.58	1.24884e+07	3.63622e+06	0.291168
MBJ2347607.1	FAD-binding oxidoreductase [Pseudomonas canavaninivorans]	41.59	1.21271e+08	3.53018e+07	0.291097
MBJ2346342.1	protein-L-isoaspartate(D-aspartate) O-methyltransferase [Pseudomonas canavaninivorans]	46.45	3.47726e+07	1.0111e+07	0.290774
MBJ2350608.1	sigma-54-dependent Fis family transcriptional regulator [Pseudomonas canavaninivorans]	26	2.15726e+07	6.26605e+06	0.290463
MBJ2347446.1	mannitol dehydrogenase family protein [Pseudomonas canavaninivorans]	11.16	1.33159e+07	3.86267e+06	0.290079
MBJ2349477.1	leucyl aminopeptidase [Pseudomonas canavaninivorans]	26.17	2.5436e+07	7.37624e+06	0.289992
MBJ2349939.1	glycine oxidase ThiO [Pseudomonas canavaninivorans]	12.57	1.67396e+07	4.8426e+06	0.289291
MBJ2345724.1	hypothetical protein JFQ02_02785 [Pseudomonas canavaninivorans]	26.32	4.64112e+07	1.33185e+07	0.286968
MBJ2348874.1	4a-hydroxytetrahydrobiopterin dehydratase [Pseudomonas canavaninivorans]	53.39	7.83179e+07	2.23946e+07	0.285944
MBJ2348406.1	SDR family oxidoreductase [Pseudomonas canavaninivorans]	46.67	1.14159e+08	3.26256e+07	0.28579
MBJ2348995.1	ankyrin repeat domain-containing protein [Pseudomonas canavaninivorans]	8.64	2.66198e+07	7.60165e+06	0.285564
MBJ2346099.1	DUF3592 domain-containing protein [Pseudomonas canavaninivorans]	40.82	8.77597e+07	2.50357e+07	0.285275
MBJ2347107.1	LysR family transcriptional regulator [Pseudomonas canavaninivorans]	12.46	1.17501e+07	3.34511e+06	0.284689
MBJ2350035.1	LLM class flavin-dependent oxidoreductase [Pseudomonas canavaninivorans]	31.83	5.28108e+07	1.50294e+07	0.28459
MBJ2347993.1	lipopolysaccharide core heptose(I) kinase RfaP [Pseudomonas canavaninivorans]	26.12	1.65107e+07	4.68746e+06	0.283905
MBJ2349931.1	4-hydroxy-3-methylbut-2-enyl diphosphate reductase [Pseudomonas canavaninivorans]	7.3	2.87856e+07	8170070	0.283825
MBJ2349875.1	zinc-binding dehydrogenase [Pseudomonas canavaninivorans]	23.44	2.87135e+07	8.12996e+06	0.283141
MBJ2348677.1	catabolite repressor/activator [Pseudomonas canavaninivorans]	25.98	2.69605e+07	7.62615e+06	0.282864
MBJ2345952.1	class I SAM-dependent methyltransferase [Pseudomonas canavaninivorans]	38.73	7.10195e+07	2.00693e+07	0.282589
MBJ2347522.1	histidine kinase [Pseudomonas canavaninivorans]	9.55	9.4618e+06	2.66491e+06	0.281649
MBJ2345832.1	Trk system potassium transporter TrkA [Pseudomonas canavaninivorans]	8.75	2.06059e+07	5.80322e+06	0.281629
MBJ2349637.1	methionine synthase [Pseudomonas canavaninivorans]	25.08	6.74634e+07	1.89928e+07	0.281527
MBJ2346666.1	response regulator [Pseudomonas canavaninivorans]	70.99	1.7458e+08	4.91216e+07	0.281369
MBJ2349855.1	flagellar brake protein [Pseudomonas canavaninivorans]	78.63	1.2935e+08	3.62707e+07	0.280406
MBJ2345997.1	D-hexose-6-phosphate mutarotase [Pseudomonas canavaninivorans]	32.11	3.09023e+07	8.65133e+06	0.279958
MBJ2345868.1	YihA family ribosome biogenesis GTP-binding protein [Pseudomonas canavaninivorans]	34.74	7.8608e+07	2.19851e+07	0.279681
MBJ2345767.1	cold shock domain-containing protein CspD [Pseudomonas canavaninivorans]	42.71	5.72893e+07	1.59805e+07	0.278943
MBJ2347772.1	enoyl-CoA hydratase/isomerase family protein [Pseudomonas canavaninivorans]	26.76	2.82983e+07	7.8367e+06	0.276931
MBJ2348428.1	universal stress protein [Pseudomonas canavaninivorans]	26.83	6.02906e+07	1.663e+07	0.275832
MBJ2347950.1	flagellar motor stator protein MotA [Pseudomonas canavaninivorans]	10.6	2.03499e+07	5.59516e+06	0.274947
MBJ2346057.1	hypothetical protein JFQ02_04465 [Pseudomonas canavaninivorans]	19.11	1.52128e+07	4.18148e+06	0.274865
MBJ2345209.1	UvrY/SirA/GacA family response regulator transcription factor [Pseudomonas canavaninivorans]	64.79	6.42355e+07	1.7597e+07	0.273945
MBJ2348306.1	glutamate synthase large subunit [Pseudomonas canavaninivorans]	55.94	1.80744e+08	4.93697e+07	0.273147
MBJ2349552.1	magnesium and cobalt transport protein CorA [Pseudomonas canavaninivorans]	16.41	2.64193e+07	7.20955e+06	0.272889
MBJ2348448.1	methyltransferase domain-containing protein [Pseudomonas canavaninivorans]	17.06	1.01802e+07	2.77444e+06	0.272532
MBJ2347317.1	type IV pilus twitching motility protein PilT [Pseudomonas canavaninivorans]	47.09	4.59942e+07	1.25229e+07	0.27227
MBJ2345860.1	PAS domain-containing protein [Pseudomonas canavaninivorans]	7.55	8.21553e+06	2.23563e+06	0.272122
MBJ2347183.1	putrescine-ornithine antiporter [Pseudomonas canavaninivorans]	5.97	3.63162e+07	9.87795e+06	0.271998
MBJ2350453.1	cell division topological specificity factor MinE [Pseudomonas canavaninivorans]	41.67	1.11861e+08	3.0414e+07	0.271891
MBJ2348598.1	histidinol-phosphate transaminase [Pseudomonas canavaninivorans]	41.08	5.14375e+07	1.39517e+07	0.271236
MBJ2349054.1	lipid asymmetry maintenance ABC transporter permease subunit MlaE [Pseudomonas canavaninivorans]	25.28	4.52762e+07	1.22794e+07	0.271211
MBJ2349066.1	metalloprotease PmbA [Pseudomonas canavaninivorans]	41.07	6.90481e+07	1.8609e+07	0.269508
MBJ2350210.1	ABC transporter ATP-binding protein [Pseudomonas canavaninivorans]	33.55	4.14138e+07	1.11588e+07	0.269447
MBJ2347049.1	PhoH family protein [Pseudomonas canavaninivorans]	25.89	5.60261e+07	1.50187e+07	0.268066
MBJ2350191.1	septum formation inhibitor Maf [Pseudomonas canavaninivorans]	28.65	8.08463e+06	2.16349e+06	0.267605
MBJ2345708.1	TetR/AcrR family transcriptional regulator [Pseudomonas canavaninivorans]	8.58	1.48211e+07	3.96054e+06	0.267223
MBJ2346135.1	malate dehydrogenase (quinone) [Pseudomonas canavaninivorans]	35.06	1.27938e+08	3.41461e+07	0.266897
MBJ2349186.1	PilZ domain-containing protein [Pseudomonas canavaninivorans]	15.66	7.69956e+07	2.05364e+07	0.266721
MBJ2348377.1	Gfo/Idh/MocA family oxidoreductase [Pseudomonas canavaninivorans]	26.79	4.48442e+07	1.19563e+07	0.266618
MBJ2349072.1	septum formation inhibitor Maf [Pseudomonas canavaninivorans]	26.77	2.49828e+07	6.64423e+06	0.265952
MBJ2347020.1	MaoC family dehydratase [Pseudomonas canavaninivorans]	78.15	5.63324e+08	1.49578e+08	0.265528
MBJ2346394.1	ferredoxin-NADP reductase [Pseudomonas canavaninivorans]	71.81	2.04429e+08	5.40532e+07	0.264411
MBJ2348818.1	arginine deiminase [Pseudomonas canavaninivorans]	23.21	2.67823e+07	7.05678e+06	0.263487
MBJ2348548.1	glutathione S-transferase family protein [Pseudomonas canavaninivorans]	65.3	3.13804e+08	8.26444e+07	0.263363
MBJ2349405.1	protein TolQ [Pseudomonas canavaninivorans]	31.6	1.267e+08	3.32713e+07	0.262599
MBJ2348924.1	chemotaxis protein CheA [Pseudomonas canavaninivorans]	27.32	8.49229e+07	2.22635e+07	0.262162
MBJ2348088.1	LysR family transcriptional regulator [Pseudomonas canavaninivorans]	33.1	2.91249e+07	7.63454e+06	0.262131
MBJ2350497.1	4-hydroxyphenylpyruvate dioxygenase [Pseudomonas canavaninivorans]	26.54	5.1995e+07	1.35848e+07	0.261271
MBJ2347645.1	3-hydroxyacyl-CoA dehydrogenase [Pseudomonas canavaninivorans]	17.4	2.43132e+07	6.33351e+06	0.260497
MBJ2345888.1	SDR family oxidoreductase [Pseudomonas canavaninivorans]	68.7	1.85837e+08	4.82511e+07	0.259642
MBJ2348051.1	chemotaxis protein CheV [Pseudomonas canavaninivorans]	42.35	4.52647e+07	1.17393e+07	0.259347
MBJ2347973.1	FAD-dependent oxidoreductase [Pseudomonas canavaninivorans]	20.72	2.9567e+07	7.64177e+06	0.258456
MBJ2347955.1	phosphoserine phosphatase SerB [Pseudomonas canavaninivorans]	30.94	3.76162e+07	9.6824e+06	0.2574
MBJ2346310.1	succinyldiaminopimelate transaminase [Pseudomonas canavaninivorans]	38.85	1.28513e+08	3.29094e+07	0.256079
MBJ2350246.1	pyridoxamine 5'-phosphate oxidase family protein [Pseudomonas canavaninivorans]	51.5	2.38791e+07	6.10883e+06	0.255823
MBJ2347438.1	response regulator [Pseudomonas canavaninivorans]	31.52	1.11052e+08	2.81782e+07	0.253739
MBJ2347349.1	HDOD domain-containing protein [Pseudomonas canavaninivorans]	29.76	3.35231e+07	8.50424e+06	0.253683
MBJ2346958.1	GTP cyclohydrolase II [Pseudomonas canavaninivorans]	57.07	4.09101e+07	1.03765e+07	0.253643
MBJ2345524.1	SPOR domain-containing protein [Pseudomonas canavaninivorans]	8.29	6.38553e+07	1.61808e+07	0.253397
MBJ2346126.1	TIGR01777 family oxidoreductase [Pseudomonas canavaninivorans]	35.79	4.63227e+07	1.1677e+07	0.25208
MBJ2348838.1	MurR/RpiR family transcriptional regulator [Pseudomonas canavaninivorans]	61.54	5.00345e+07	1.2586e+07	0.251547
MBJ2349724.1	glycerol kinase GlpK [Pseudomonas canavaninivorans]	75.45	1.16958e+09	2.94005e+08	0.251377
MBJ2350566.1	hydroxypyruvate isomerase [Pseudomonas canavaninivorans]	53.85	4.6797e+07	1.16418e+07	0.248773
MBJ2348230.1	protein-export chaperone SecB [Pseudomonas canavaninivorans]	56.88	1.51337e+08	3.75291e+07	0.247983
MBJ2345900.1	hypothetical protein JFQ02_03665 [Pseudomonas canavaninivorans]	40.17	3.61233e+07	8.8982e+06	0.246329
MBJ2349003.1	fumarate/nitrate reduction transcriptional regulator Fnr [Pseudomonas canavaninivorans]	29.92	79682137	1.93215e+07	0.242482
MBJ2347608.1	phosphoglycerate dehydrogenase [Pseudomonas canavaninivorans]	68.22	8.18952e+08	1.98546e+08	0.242439
MBJ2349327.1	PepSY domain-containing protein [Pseudomonas canavaninivorans]	15.25	4.24028e+07	1.02755e+07	0.242332
MBJ2350491.1	alkyl hydroperoxide reductase subunit F [Pseudomonas canavaninivorans]	19.04	2.5106e+07	6.08223e+06	0.242262
MBJ2347914.1	azurin [Pseudomonas canavaninivorans]	52.7	1.10316e+08	2.67045e+07	0.242073
MBJ2346058.1	RidA family protein [Pseudomonas canavaninivorans]	73.81	7.4289e+07	1.7962e+07	0.241785
MBJ2347246.1	choline dehydrogenase [Pseudomonas canavaninivorans]	4.76	6530215	1.57817e+06	0.241672
MBJ2350460.1	MCP four helix bundle domain-containing protein [Pseudomonas canavaninivorans]	43.12	5.3833e+08	1.30076e+08	0.241629
MBJ2347512.1	glycogen debranching protein GlgX [Pseudomonas canavaninivorans]	22.95	3.18194e+07	7.68779e+06	0.241607
MBJ2348709.1	ferric iron uptake transcriptional regulator [Pseudomonas canavaninivorans]	48.51	9.42999e+07	2.26167e+07	0.239838
MBJ2348546.1	response regulator transcription factor [Pseudomonas canavaninivorans]	27.82	5.22499e+07	1.24614e+07	0.238496
MBJ2346974.1	DUF2491 family protein [Pseudomonas canavaninivorans]	37.16	2.82515e+07	6.73377e+06	0.238351
MBJ2347248.1	TldD/PmbA family protein [Pseudomonas canavaninivorans]	21.8	5.61565e+07	1.32085e+07	0.235209
MBJ2350249.1	alanine transaminase [Pseudomonas canavaninivorans]	32.35	6.68246e+07	1.5601e+07	0.233462
MBJ2347912.1	nicotinate phosphoribosyltransferase [Pseudomonas canavaninivorans]	21.57	3.60274e+07	8.28992e+06	0.230101
MBJ2346811.1	aspartate aminotransferase family protein [Pseudomonas canavaninivorans]	8.24	1.39848e+07	3.18565e+06	0.227794
MBJ2348489.1	SPFH/Band 7/PHB domain protein [Pseudomonas canavaninivorans]	17.32	1.6105e+07	3.653e+06	0.226823
MBJ2348907.1	SpoIIE family protein phosphatase [Pseudomonas canavaninivorans]	7.39	1.09341e+07	2.47019e+06	0.225915
MBJ2349087.1	FadR family transcriptional regulator [Pseudomonas canavaninivorans]	26.61	2.84258e+07	6.41261e+06	0.225591
MBJ2347965.1	NUDIX domain-containing protein [Pseudomonas canavaninivorans]	60.49	1.05342e+08	2.37516e+07	0.225472
MBJ2350227.1	MFS transporter [Pseudomonas canavaninivorans]	8.26	1.21083e+07	2.71452e+06	0.224187
MBJ2349175.1	SpoIIE family protein phosphatase [Pseudomonas canavaninivorans]	21.12	1.49047e+07	3.32352e+06	0.222984
MBJ2350489.1	glutathione-disulfide reductase [Pseudomonas canavaninivorans]	49.67	9.26789e+07	2.05607e+07	0.221849
MBJ2348555.1	lipoprotein [Pseudomonas canavaninivorans]	33.9	5.40653e+07	11980184	0.221587
MBJ2349467.1	glycerophosphodiester phosphodiesterase [Pseudomonas canavaninivorans]	34.13	5.73254e+07	1.26511e+07	0.22069
MBJ2348965.1	PasA protein [Pseudomonas canavaninivorans]	37.36	6.15346e+07	1.35035e+07	0.219446
MBJ2346253.1	NADH:flavin oxidoreductase/NADH oxidase [Pseudomonas canavaninivorans]	57.88	1.41285e+08	3.07378e+07	0.217559
MBJ2346250.1	CoA transferase [Pseudomonas canavaninivorans]	28.82	2.41735e+07	5.16478e+06	0.213655
MBJ2350181.1	dTMP kinase [Pseudomonas canavaninivorans]	25.24	1.64069e+07	3.45279e+06	0.210447
MBJ2349531.1	NAD(P)-dependent alcohol dehydrogenase [Pseudomonas canavaninivorans]	22.86	4.3935e+07	9.2423e+06	0.210363
MBJ2347428.1	efflux RND transporter periplasmic adaptor subunit [Pseudomonas canavaninivorans]	27.1	3.20741e+07	6.73695e+06	0.210044
MBJ2350030.1	tryptophan synthase subunit beta [Pseudomonas canavaninivorans]	59.02	3.16982e+08	6.5867e+07	0.207794
MBJ2346004.1	phosphate signaling complex protein PhoU [Pseudomonas canavaninivorans]	35.18	3.73103e+07	7.67406e+06	0.205682
MBJ2349578.1	3-oxoacyl-ACP reductase FabG [Pseudomonas canavaninivorans]	41.13	5.66781e+07	1.16393e+07	0.205357
MBJ2347506.1	D-2-hydroxyacid dehydrogenase family protein [Pseudomonas canavaninivorans]	35	4.89256e+07	1.00208e+07	0.204816
MBJ2348674.1	PTS fructose-like transporter subunit IIB [Pseudomonas canavaninivorans]	10.67	2.74379e+07	5.61777e+06	0.204745
MBJ2350463.1	response regulator [Pseudomonas canavaninivorans]	74.59	3.01895e+08	6.04738e+07	0.200314
MBJ2348925.1	chemotaxis response regulator protein-glutamate methylesterase [Pseudomonas canavaninivorans]	36.6	7.38581e+07	14733973	0.19949
MBJ2348998.1	FixH family protein [Pseudomonas canavaninivorans]	15.08	3.1635e+07	6.20444e+06	0.196126
MBJ2345192.1	PilT/PilU family type 4a pilus ATPase [Pseudomonas canavaninivorans]	14.78	2.46591e+07	4.81379e+06	0.195213
MBJ2347113.1	xylose isomerase [Pseudomonas canavaninivorans]	39.04	4.36763e+07	8.46287e+06	0.193764
MBJ2348243.1	DUF2339 domain-containing protein [Pseudomonas canavaninivorans]	6.14	1.50568e+07	2870748	0.190662
MBJ2350211.1	glutathione S-transferase [Pseudomonas canavaninivorans]	32.85	1.05227e+08	1.96227e+07	0.186479
MBJ2347447.1	xylulokinase [Pseudomonas canavaninivorans]	13.74	2.47041e+07	4.32122e+06	0.174919
MBJ2349581.1	phosphoadenylyl-sulfate reductase [Pseudomonas canavaninivorans]	28.74	5.01547e+07	8.65245e+06	0.172515
MBJ2350586.1	orotidine-5'-phosphate decarboxylase [Pseudomonas canavaninivorans]	35.34	1.92192e+07	3.20564e+06	0.166794
MBJ2345224.1	LysR family transcriptional regulator [Pseudomonas canavaninivorans]	12.93	1.16644e+07	1.91888e+06	0.164507
MBJ2348285.1	class II poly(R)-hydroxyalkanoic acid synthase [Pseudomonas canavaninivorans]	50.18	1.00989e+08	1.65906e+07	0.16428
MBJ2346338.1	S-formylglutathione hydrolase [Pseudomonas canavaninivorans]	20.28	1.77154e+07	2.82737e+06	0.1596
MBJ2347549.1	GNAT family N-acetyltransferase [Pseudomonas canavaninivorans]	36.36	4.76866e+07	7.29064e+06	0.152887
MBJ2349520.1	bacterioferritin [Pseudomonas canavaninivorans]	36.94	4.81006e+07	7.28882e+06	0.151533
MBJ2349193.1	ABC transporter ATP-binding protein [Pseudomonas canavaninivorans]	29.41	4.00162e+07	5.86789e+06	0.146638
MBJ2349414.1	DNA starvation/stationary phase protection protein [Pseudomonas canavaninivorans]	56.05	6.62349e+07	9.51555e+06	0.143664
MBJ2347508.1	malto-oligosyltrehalose trehalohydrolase [Pseudomonas canavaninivorans]	9.17	3.89222e+07	5.2168e+06	0.134032
MBJ2348676.1	phosphoenolpyruvate--protein phosphotransferase [Pseudomonas canavaninivorans]	21.7	2.64889e+07	3.45959e+06	0.130605
MBJ2349525.1	glutathione S-transferase family protein [Pseudomonas canavaninivorans]	57.14	9.35019e+07	1.19679e+07	0.127996
MBJ2349851.1	chemotaxis protein CheV [Pseudomonas canavaninivorans]	22.4	4.65324e+07	5.89182e+06	0.126618
MBJ2349252.1	glycine cleavage system protein R [Pseudomonas canavaninivorans]	44.77	4.04423e+07	5.02204e+06	0.124178
MBJ2347793.1	glycine cleavage system protein R [Pseudomonas canavaninivorans]	22.58	3.88518e+07	4.75493e+06	0.122386
MBJ2350029.1	tryptophan synthase subunit alpha [Pseudomonas canavaninivorans]	35.56	1.86482e+08	2.02082e+07	0.108365
MBJ2349369.1	acetyl-CoA C-acetyltransferase [Pseudomonas canavaninivorans]	29.41	1.39646e+07	1.34446e+06	0.0962762
MBJ2347510.1	malto-oligosyltrehalose synthase [Pseudomonas canavaninivorans]	22.31	3.49468e+07	3.22586e+06	0.092308
MBJ2345565.1	hypothetical protein JFQ02_01975 [Pseudomonas canavaninivorans]	44.83	1.76151e+08	1.61086e+07	0.0914476
MBJ2350461.1	chemotaxis protein CheA [Pseudomonas canavaninivorans]	27.47	6.49691e+07	5.86041e+06	0.0902031
MBJ2348827.1	phosphogluconate dehydratase [Pseudomonas canavaninivorans]	71.05	5.86045e+08	4.95277e+07	0.0845118
MBJ2347244.1	transcriptional regulator BetI [Pseudomonas canavaninivorans]	27.67	6.98562e+06	521990	0.0747235
MBJ2350456.1	chemotaxis response regulator protein-glutamate methylesterase [Pseudomonas canavaninivorans]	45.68	3.52664e+07	2.54017e+06	0.072028
MBJ2345835.1	peptide deformylase [Pseudomonas canavaninivorans]	30.95	3.52473e+07	2.5138e+06	0.0713191
MBJ2346713.1	signal peptidase I [Pseudomonas canavaninivorans]	54.93	5.33266e+08	3.63534e+07	0.0681713
MBJ2348985.1	cytochrome-c oxidase, cbb3-type subunit II [Pseudomonas canavaninivorans]	28.71	5.32946e+07	3.53579e+06	0.0663442
MBJ2345973.1	acetyl-CoA carboxylase biotin carboxylase subunit [Pseudomonas canavaninivorans]	63.48	4.63274e+08	3.01543e+07	0.0650896
MBJ2350459.1	purine-binding chemotaxis protein CheW [Pseudomonas canavaninivorans]	28.09	1.60338e+08	1.04354e+07	0.0650836
MBJ2345974.1	sodium-extruding oxaloacetate decarboxylase subunit alpha [Pseudomonas canavaninivorans]	64.29	4.5383e+08	2.95182e+07	0.0650425
MBJ2348511.1	glycerol-3-phosphate transporter [Pseudomonas canavaninivorans]	25.84	2.78736e+08	1.78489e+07	0.0640353
MBJ2345615.1	ABC transporter ATP-binding protein [Pseudomonas canavaninivorans]	29.12	2.59377e+07	1.40947e+06	0.0543405
MBJ2348841.1	bifunctional 4-hydroxy-2-oxoglutarate aldolase/2-dehydro-3-deoxy-phosphogluconate aldolase [Pseudomonas canavaninivorans]	76.47	3.89116e+08	1.98913e+07	0.0511193
MBJ2348839.1	glucose-6-phosphate dehydrogenase [Pseudomonas canavaninivorans]	55.1	7.05446e+08	3.58519e+07	0.0508216
MBJ2348826.1	type I glyceraldehyde-3-phosphate dehydrogenase [Pseudomonas canavaninivorans]	92.19	3.64183e+09	1.76872e+08	0.0485668
MBJ2348840.1	6-phosphogluconolactonase [Pseudomonas canavaninivorans]	87.34	1.28877e+09	5.38747e+07	0.041803
MBJ2347680.1	DUF2384 domain-containing protein [Pseudomonas canavaninivorans]	13.97	3.84073e+08	1.55555e+07	0.0405014
MBJ2349726.1	glycerol-3-phosphate dehydrogenase [Pseudomonas canavaninivorans]	79.49	1.54913e+09	2.40929e+07	0.0155526
MBJ2349959.1	type II secretion system F family protein [Pseudomonas canavaninivorans]	11.6	3.92818e+08	3.87885e+06	0.00987442
MBJ2349612.1	FKBP-type peptidyl-prolyl cis-trans isomerase [Pseudomonas canavaninivorans]	52.21	3.30476e+07	0	0
MBJ2348828.1	glucokinase [Pseudomonas canavaninivorans]	50.16	8.8447e+07	0	0
MBJ2347164.1	hypothetical protein JFQ02_10065 [Pseudomonas canavaninivorans]	49.33	3.42269e+07	0	0
MBJ2345785.1	sulfurtransferase complex subunit TusD [Pseudomonas canavaninivorans]	46.15	1.31386e+07	0	0
MBJ2347161.1	glutathione-dependent disulfide-bond oxidoreductase [Pseudomonas canavaninivorans]	40.5	4.35932e+07	0	0
MBJ2350009.1	ferritin-like domain-containing protein [Pseudomonas canavaninivorans]	38.55	1.15923e+07	0	0
MBJ2347792.1	peroxiredoxin [Pseudomonas canavaninivorans]	36.31	2.09217e+07	0	0
MBJ2348568.1	aldose 1-epimerase family protein [Pseudomonas canavaninivorans]	35.64	8.28006e+07	0	0
MBJ2350442.1	hydroxyisourate hydrolase [Pseudomonas canavaninivorans]	34.19	4.93956e+06	0	0
MBJ2345918.1	F0F1 ATP synthase subunit delta [Pseudomonas canavaninivorans]	33.15	1.84337e+07	0	0
MBJ2347597.1	RNA pyrophosphohydrolase [Pseudomonas canavaninivorans]	32.7	5.6979e+06	0	0
MBJ2349481.1	threonylcarbamoyl-AMP synthase [Pseudomonas canavaninivorans]	32.06	1.91124e+07	0	0
MBJ2349613.1	peptidase M4 family protein [Pseudomonas canavaninivorans]	31.92	7.22743e+07	0	0
MBJ2347827.1	MFS transporter [Pseudomonas canavaninivorans]	31.71	1.26671e+07	0	0
MBJ2345838.1	threonylcarbamoyl-AMP synthase [Pseudomonas canavaninivorans]	30.81	1.18389e+07	0	0
MBJ2347952.1	sulfurtransferase [Pseudomonas canavaninivorans]	29.52	2.30807e+07	0	0
MBJ2346557.1	hypothetical protein JFQ02_07005 [Pseudomonas canavaninivorans]	29.46	1.36455e+07	0	0
MBJ2348173.1	GntR family transcriptional regulator [Pseudomonas canavaninivorans]	29.22	7.49494e+06	0	0
MBJ2347061.1	Lrp/AsnC family transcriptional regulator [Pseudomonas canavaninivorans]	28.93	2.25267e+08	0	0
MBJ2349051.1	STAS domain-containing protein [Pseudomonas canavaninivorans]	28.71	5.82624e+06	0	0
MBJ2349406.1	tol-pal system-associated acyl-CoA thioesterase [Pseudomonas canavaninivorans]	27.74	1.91939e+07	0	0
MBJ2347148.1	DeoR/GlpR transcriptional regulator [Pseudomonas canavaninivorans]	26.82	1.53038e+07	0	0
MBJ2349841.1	dienelactone hydrolase family protein [Pseudomonas canavaninivorans]	26.72	3.96024e+07	0	0
MBJ2349174.1	STAS domain-containing protein [Pseudomonas canavaninivorans]	26.25	2.34408e+07	0	0
MBJ2349417.1	HIT domain-containing protein [Pseudomonas canavaninivorans]	26.24	9.68318e+06	0	0
MBJ2345933.1	nicotinate phosphoribosyltransferase [Pseudomonas canavaninivorans]	25.67	1.75506e+07	0	0
MBJ2346524.1	malate dehydrogenase (quinone) [Pseudomonas canavaninivorans]	25.59	1.45917e+08	0	0
MBJ2347018.1	oxidoreductase [Pseudomonas canavaninivorans]	25.35	8.33112e+07	0	0
MBJ2346641.1	DUF3833 domain-containing protein [Pseudomonas canavaninivorans]	25.14	1.42726e+07	0	0
MBJ2347659.1	dTDP-4-dehydrorhamnose 3,5-epimerase [Pseudomonas canavaninivorans]	24.86	1.76326e+07	0	0
MBJ2347286.1	16S rRNA (uracil(1498)-N(3))-methyltransferase [Pseudomonas canavaninivorans]	24.27	1.31557e+07	0	0
MBJ2349404.1	protein TolR [Pseudomonas canavaninivorans]	24	2.80018e+07	0	0
MBJ2346275.1	hypothetical protein JFQ02_05575 [Pseudomonas canavaninivorans]	23.91	7.78631e+06	0	0
MBJ2350425.1	acireductone synthase [Pseudomonas canavaninivorans]	23.58	1.28893e+07	0	0
MBJ2348809.1	hypothetical protein JFQ02_18430 [Pseudomonas canavaninivorans]	23.48	3.3697e+07	0	0
MBJ2348926.1	flagellar motor protein [Pseudomonas canavaninivorans]	23.17	4.13317e+07	0	0
MBJ2349811.1	DnaA regulatory inactivator Hda [Pseudomonas canavaninivorans]	23.08	8.26394e+06	0	0
MBJ2348928.1	ParA family protein [Pseudomonas canavaninivorans]	22.81	1.51821e+07	0	0
MBJ2349652.1	hypothetical protein JFQ02_22725 [Pseudomonas canavaninivorans]	22.17	6.62394e+06	0	0
MBJ2347220.1	GMC family oxidoreductase N-terminal domain-containing protein [Pseudomonas canavaninivorans]	22.09	5.24582e+07	0	0
MBJ2345518.1	aspartate-semialdehyde dehydrogenase [Pseudomonas canavaninivorans]	22.02	3.26604e+07	0	0
MBJ2349517.1	ribonuclease T [Pseudomonas canavaninivorans]	21.78	1.30158e+07	0	0
MBJ2349831.1	DNA-3-methyladenine glycosylase I [Pseudomonas canavaninivorans]	21.43	1.39183e+07	0	0
MBJ2346317.1	di-trans,poly-cis-decaprenylcistransferase [Pseudomonas canavaninivorans]	21.12	1.09652e+07	0	0
MBJ2347752.1	SDR family oxidoreductase [Pseudomonas canavaninivorans]	20.86	8.9983e+06	0	0
MBJ2346245.1	DsbC family protein [Pseudomonas canavaninivorans]	20.58	1.21551e+07	0	0
MBJ2346056.1	SDR family oxidoreductase [Pseudomonas canavaninivorans]	20.35	5.21077e+06	0	0
MBJ2345912.1	ParA family protein [Pseudomonas canavaninivorans]	19.62	1.53416e+07	0	0
MBJ2347318.1	YggS family pyridoxal phosphate-dependent enzyme [Pseudomonas canavaninivorans]	19.57	6.63265e+06	0	0
MBJ2348118.1	oxidoreductase [Pseudomonas canavaninivorans]	19.51	1.49959e+07	0	0
MBJ2346071.1	DNA repair protein RadC [Pseudomonas canavaninivorans]	18.75	1.2779e+07	0	0
MBJ2348848.1	MaoC family dehydratase [Pseudomonas canavaninivorans]	18.59	9.50671e+06	0	0
MBJ2348282.1	phasin family protein [Pseudomonas canavaninivorans]	18.57	1.76404e+07	0	0
MBJ2349872.1	HAD family hydrolase [Pseudomonas canavaninivorans]	18.43	1.85873e+07	0	0
MBJ2347586.1	AAA family ATPase [Pseudomonas canavaninivorans]	18.39	8.91539e+06	0	0
MBJ2346689.1	siderophore-interacting protein [Pseudomonas canavaninivorans]	18.39	6.34313e+06	0	0
MBJ2349561.1	SDR family oxidoreductase [Pseudomonas canavaninivorans]	18.25	5.95561e+06	0	0
MBJ2350431.1	hypothetical protein JFQ02_26690 [Pseudomonas canavaninivorans]	17.94	9.1769e+06	0	0
MBJ2346290.1	class I SAM-dependent methyltransferase [Pseudomonas canavaninivorans]	17.37	4.34671e+06	0	0
MBJ2349792.1	PLP-dependent aminotransferase family protein [Pseudomonas canavaninivorans]	17.27	2.82098e+07	0	0
MBJ2347676.1	GNAT family N-acetyltransferase [Pseudomonas canavaninivorans]	17.24	1.81294e+07	0	0
MBJ2348298.1	pilus assembly protein PilM [Pseudomonas canavaninivorans]	17.23	1.00205e+07	0	0
MBJ2348583.1	DsbA family protein [Pseudomonas canavaninivorans]	17	3.68075e+06	0	0
MBJ2347876.1	type I secretion system permease/ATPase [Pseudomonas canavaninivorans]	16.97	1.65904e+07	0	0
MBJ2345790.1	cysteine hydrolase [Pseudomonas canavaninivorans]	16.95	1.9839e+07	0	0
MBJ2349777.1	membrane integrity-associated transporter subunit PqiC [Pseudomonas canavaninivorans]	16.85	9.86484e+06	0	0
MBJ2349365.1	DUF4136 domain-containing protein [Pseudomonas canavaninivorans]	16.83	6.62633e+06	0	0
MBJ2350435.1	Smr/MutS family protein [Pseudomonas canavaninivorans]	16.76	1.94135e+07	0	0
MBJ2346809.1	alpha/beta hydrolase [Pseudomonas canavaninivorans]	16.75	2.07943e+06	0	0
MBJ2349501.1	membrane protein FxsA [Pseudomonas canavaninivorans]	16.46	2.30475e+07	0	0
MBJ2348398.1	hypothetical protein JFQ02_16325 [Pseudomonas canavaninivorans]	16.46	7.2893e+06	0	0
MBJ2349804.1	CoA transferase subunit A [Pseudomonas canavaninivorans]	16.38	6.00044e+06	0	0
MBJ2348107.1	ABC transporter ATP-binding protein [Pseudomonas canavaninivorans]	16.3	1.62554e+07	0	0
MBJ2345932.1	nicotinamidase [Pseudomonas canavaninivorans]	16.28	3.84625e+07	0	0
MBJ2347338.1	16S rRNA (guanine(966)-N(2))-methyltransferase RsmD [Pseudomonas canavaninivorans]	16.26	5.64764e+06	0	0
MBJ2346009.1	phosphate regulon transcriptional regulator PhoB [Pseudomonas canavaninivorans]	16.16	1.60354e+07	0	0
MBJ2347691.1	AAA family ATPase [Pseudomonas canavaninivorans]	16.15	7.8273e+06	0	0
MBJ2347875.1	HlyD family type I secretion periplasmic adaptor subunit [Pseudomonas canavaninivorans]	15.86	1.66009e+07	0	0
MBJ2348237.1	chorismate mutase [Pseudomonas canavaninivorans]	15.68	8.21507e+06	0	0
MBJ2349850.1	protein-glutamate O-methyltransferase CheR [Pseudomonas canavaninivorans]	15.64	2.26748e+07	0	0
MBJ2349577.1	HAD-IA family hydrolase [Pseudomonas canavaninivorans]	15.58	2.43893e+07	0	0
MBJ2350585.1	NADP-dependent oxidoreductase [Pseudomonas canavaninivorans]	15.57	9.26341e+06	0	0
MBJ2347943.1	tRNA (adenosine(37)-N6)-threonylcarbamoyltransferase complex ATPase subunit type 1 TsaE [Pseudomonas canavaninivorans]	15.48	6.51138e+06	0	0
MBJ2346986.1	hypothetical protein JFQ02_09175 [Pseudomonas canavaninivorans]	15.23	2.62417e+07	0	0
MBJ2348085.1	3-deoxy-7-phosphoheptulonate synthase class II [Pseudomonas canavaninivorans]	15.18	2.05051e+07	0	0
MBJ2348277.1	phosphoribosyl-AMP cyclohydrolase [Pseudomonas canavaninivorans]	15.15	6.95294e+07	0	0
MBJ2348759.1	virulence factor family protein [Pseudomonas canavaninivorans]	14.92	1.12125e+07	0	0
MBJ2349797.1	alpha-1,4-glucan--maltose-1-phosphate maltosyltransferase [Pseudomonas canavaninivorans]	14.89	1.60593e+07	0	0
MBJ2348576.1	polyphosphate:AMP phosphotransferase [Pseudomonas canavaninivorans]	14.71	1.90384e+07	0	0
MBJ2350443.1	allantoinase PuuE [Pseudomonas canavaninivorans]	14.61	3.0599e+08	0	0
MBJ2347323.1	DUF4426 domain-containing protein [Pseudomonas canavaninivorans]	14.58	1.58257e+07	0	0
MBJ2348364.1	response regulator transcription factor [Pseudomonas canavaninivorans]	14.54	1.45763e+07	0	0
MBJ2349064.1	RNase adapter RapZ [Pseudomonas canavaninivorans]	14.39	3.84454e+07	0	0
MBJ2347685.1	hypothetical protein JFQ02_12690 [Pseudomonas canavaninivorans]	14.25	6.99605e+06	0	0
MBJ2346284.1	tRNA (adenosine(37)-N6)-threonylcarbamoyltransferase complex dimerization subunit type 1 TsaB [Pseudomonas canavaninivorans]	14.22	1.82052e+07	0	0
MBJ2346951.1	riboflavin synthase [Pseudomonas canavaninivorans]	14.22	2.60552e+07	0	0
MBJ2346205.1	Fe-S protein assembly chaperone HscA [Pseudomonas canavaninivorans]	14.19	3.73889e+07	0	0
MBJ2346236.1	MHS family MFS transporter [Pseudomonas canavaninivorans]	14.19	1.80962e+07	0	0
MBJ2347257.1	EAL domain-containing protein [Pseudomonas canavaninivorans]	14.14	2.25396e+07	0	0
MBJ2345322.1	molecular chaperone HscC [Pseudomonas canavaninivorans]	14.13	1.08985e+07	0	0
MBJ2347327.1	tRNA (guanosine(46)-N7)-methyltransferase TrmB [Pseudomonas canavaninivorans]	14.11	2.45187e+07	0	0
MBJ2347887.1	DnaJ domain-containing protein [Pseudomonas canavaninivorans]	14.1	1.45906e+07	0	0
MBJ2346147.1	2-hydroxyacid dehydrogenase [Pseudomonas canavaninivorans]	14.02	3.217e+07	0	0
MBJ2345223.1	amidohydrolase family protein [Pseudomonas canavaninivorans]	13.94	6.81459e+06	0	0
MBJ2345618.1	carbohydrate ABC transporter permease [Pseudomonas canavaninivorans]	13.91	3.27373e+07	0	0
MBJ2345373.1	ABC transporter permease [Pseudomonas canavaninivorans]	13.6	9.9276e+06	0	0
MBJ2345616.1	ABC transporter ATP-binding protein [Pseudomonas canavaninivorans]	13.55	2.76715e+07	0	0
MBJ2349380.1	helix-turn-helix transcriptional regulator [Pseudomonas canavaninivorans]	13.52	3.86268e+06	0	0
MBJ2347337.1	insulinase family protein [Pseudomonas canavaninivorans]	13.51	9.21736e+06	0	0
MBJ2348646.1	guanine deaminase [Pseudomonas canavaninivorans]	13.13	1.13559e+07	0	0
MBJ2348582.1	rhodanese-related sulfurtransferase [Pseudomonas canavaninivorans]	13.1	1.03575e+07	0	0
MBJ2347951.1	HDOD domain-containing protein [Pseudomonas canavaninivorans]	12.7	1.56334e+07	0	0
MBJ2349367.1	acyl dehydratase [Pseudomonas canavaninivorans]	12.68	1.09717e+07	0	0
MBJ2350219.1	3-oxoadipate enol-lactonase [Pseudomonas canavaninivorans]	12.03	7.77073e+06	0	0
MBJ2350352.1	D-glycerate dehydrogenase [Pseudomonas canavaninivorans]	12	3.64252e+06	0	0
MBJ2347982.1	GNAT family N-acetyltransferase [Pseudomonas canavaninivorans]	11.74	4.21856e+06	0	0
MBJ2346271.1	PleD family two-component system response regulator [Pseudomonas canavaninivorans]	11.71	7.3784e+06	0	0
MBJ2347995.1	lipopolysaccharide heptosyltransferase I [Pseudomonas canavaninivorans]	11.65	1.17252e+07	0	0
MBJ2348389.1	ABC transporter substrate-binding protein [Pseudomonas canavaninivorans]	11.61	7.24993e+06	0	0
MBJ2350458.1	protein-glutamate O-methyltransferase CheR [Pseudomonas canavaninivorans]	11.51	3.51469e+07	0	0
MBJ2350234.1	cache domain-containing protein [Pseudomonas canavaninivorans]	11.51	1.65333e+07	0	0
MBJ2348260.1	imidazolonepropionase [Pseudomonas canavaninivorans]	11.5	4.5245e+06	0	0
MBJ2346171.1	hypothetical protein JFQ02_05045 [Pseudomonas canavaninivorans]	11.46	2.07749e+07	0	0
MBJ2345943.1	LysR family transcriptional regulator [Pseudomonas canavaninivorans]	11.41	1.06236e+07	0	0
MBJ2348797.1	PLP-dependent cysteine synthase family protein [Pseudomonas canavaninivorans]	11.26	1.72857e+07	0	0
MBJ2348587.1	EAL domain-containing protein [Pseudomonas canavaninivorans]	11.23	1.17795e+07	0	0
MBJ2345808.1	cytochrome c oxidase subunit 3 [Pseudomonas canavaninivorans]	11.19	2.41518e+07	0	0
MBJ2347721.1	ABC transporter substrate-binding protein [Pseudomonas canavaninivorans]	10.89	1.29437e+07	0	0
MBJ2347463.1	undecaprenyl-diphosphate phosphatase [Pseudomonas canavaninivorans]	10.87	7.53848e+06	0	0
MBJ2349246.1	biotin synthase BioB [Pseudomonas canavaninivorans]	10.83	1.33895e+07	0	0
MBJ2348239.1	tRNA 4-thiouridine(8) synthase ThiI [Pseudomonas canavaninivorans]	10.74	1.37586e+07	0	0
MBJ2345187.1	IclR family transcriptional regulator [Pseudomonas canavaninivorans]	10.63	4.94559e+06	0	0
MBJ2347885.1	urease subunit alpha [Pseudomonas canavaninivorans]	10.6	9.25244e+06	0	0
MBJ2345836.1	LysM peptidoglycan-binding domain-containing protein [Pseudomonas canavaninivorans]	10.56	9.25201e+06	0	0
MBJ2349557.1	hypothetical protein JFQ02_22225 [Pseudomonas canavaninivorans]	10.53	6.93505e+06	0	0
MBJ2348953.1	N-acetylglutaminylglutamine amidotransferase [Pseudomonas canavaninivorans]	10.51	3.0594e+07	0	0
MBJ2350469.1	OBAP family protein [Pseudomonas canavaninivorans]	10.4	1.41262e+07	0	0
MBJ2347077.1	diguanylate cyclase [Pseudomonas canavaninivorans]	10.38	1.07886e+07	0	0
MBJ2348650.1	D-alanyl-D-alanine carboxypeptidase/D-alanyl-D-alanine-endopeptidase [Pseudomonas canavaninivorans]	10.25	1.02798e+07	0	0
MBJ2347437.1	protein-glutamate O-methyltransferase CheR [Pseudomonas canavaninivorans]	9.96	3.29175e+06	0	0
MBJ2346670.1	GHKL domain-containing protein [Pseudomonas canavaninivorans]	9.85	1.69819e+07	0	0
MBJ2345728.1	GlxA family transcriptional regulator [Pseudomonas canavaninivorans]	9.81	1.31023e+07	0	0
MBJ2347491.1	Ldh family oxidoreductase [Pseudomonas canavaninivorans]	9.62	9.52336e+06	0	0
MBJ2349723.1	aquaporin [Pseudomonas canavaninivorans]	9.54	107561267	0	0
MBJ2345871.1	homoserine kinase [Pseudomonas canavaninivorans]	9.49	1.33334e+07	0	0
MBJ2349526.1	2-dehydro-3-deoxygalactonokinase [Pseudomonas canavaninivorans]	9.48	6.74753e+06	0	0
MBJ2348485.1	inorganic triphosphatase [Pseudomonas canavaninivorans]	9.45	1.28835e+07	0	0
MBJ2345374.1	polysaccharide pyruvyl transferase family protein [Pseudomonas canavaninivorans]	9.42	1.19858e+07	0	0
MBJ2345829.1	hypothetical protein JFQ02_03310 [Pseudomonas canavaninivorans]	9.41	1.00226e+07	0	0
MBJ2346971.1	YjfI family protein [Pseudomonas canavaninivorans]	9.33	4.69178e+06	0	0
MBJ2349960.1	type IV-A pilus assembly ATPase PilB [Pseudomonas canavaninivorans]	9.19	6.17356e+06	0	0
MBJ2350236.1	NAD(P)-dependent oxidoreductase [Pseudomonas canavaninivorans]	9.09	1.05574e+07	0	0
MBJ2349101.1	ABC transporter ATP-binding protein [Pseudomonas canavaninivorans]	9.01	1.24927e+07	0	0
MBJ2345641.1	ABC transporter ATP-binding protein [Pseudomonas canavaninivorans]	9.01	4.53955e+06	0	0
MBJ2347070.1	hypothetical protein JFQ02_09595 [Pseudomonas canavaninivorans]	8.68	8.7741e+06	0	0
MBJ2346349.1	helix-turn-helix transcriptional regulator [Pseudomonas canavaninivorans]	8.61	1.41361e+07	0	0
MBJ2348877.1	DegT/DnrJ/EryC1/StrS family aminotransferase [Pseudomonas canavaninivorans]	8.6	5.60871e+06	0	0
MBJ2348696.1	dihydropteroate synthase [Pseudomonas canavaninivorans]	8.48	1.1773e+07	0	0
MBJ2348885.1	flagellar basal body P-ring protein FlgI [Pseudomonas canavaninivorans]	8.43	4.90447e+06	0	0
MBJ2348820.1	CoA transferase [Pseudomonas canavaninivorans]	8.26	1.65725e+07	0	0
MBJ2347970.1	lipid IV(A) 3-deoxy-D-manno-octulosonic acid transferase [Pseudomonas canavaninivorans]	8.25	6.96424e+06	0	0
MBJ2346260.1	ABC transporter ATP-binding protein [Pseudomonas canavaninivorans]	8.14	5.91168e+06	0	0
MBJ2349334.1	bifunctional cobalt-precorrin-7 (C(5))-methyltransferase/cobalt-precorrin-6B (C(15))-methyltransferase [Pseudomonas canavaninivorans]	7.94	9.86399e+06	0	0
MBJ2348988.1	cytochrome-c oxidase, cbb3-type subunit I [Pseudomonas canavaninivorans]	7.92	9.1371e+07	0	0
MBJ2348832.1	carbohydrate ABC transporter substrate-binding protein [Pseudomonas canavaninivorans]	7.85	2.15078e+07	0	0
MBJ2350450.1	lipid A biosynthesis lauroyl acyltransferase [Pseudomonas canavaninivorans]	7.74	1.26867e+07	0	0
MBJ2347242.1	choline ABC transporter ATP-binding protein [Pseudomonas canavaninivorans]	7.65	1.20552e+07	0	0
MBJ2349328.1	TonB-dependent copper receptor [Pseudomonas canavaninivorans]	7.63	4.84639e+06	0	0
MBJ2349090.1	HAMP domain-containing histidine kinase [Pseudomonas canavaninivorans]	7.62	8.65329e+06	0	0
MBJ2346667.1	EAL domain-containing protein [Pseudomonas canavaninivorans]	7.47	1.14009e+07	0	0
MBJ2350197.1	XdhC family protein [Pseudomonas canavaninivorans]	7.43	2.42676e+07	0	0
MBJ2346708.1	membrane-bound lytic murein transglycosylase MltF [Pseudomonas canavaninivorans]	7.41	3.61276e+06	0	0
MBJ2348329.1	glycosyltransferase family 2 protein [Pseudomonas canavaninivorans]	7.38	9.23419e+06	0	0
MBJ2347546.1	MdtA/MuxA family multidrug efflux RND transporter periplasmic adaptor subunit [Pseudomonas canavaninivorans]	7.31	4.55863e+06	0	0
MBJ2346877.1	pantothenate kinase [Pseudomonas canavaninivorans]	7.23	4.95796e+06	0	0
MBJ2347635.1	HAMP domain-containing protein [Pseudomonas canavaninivorans]	7.09	4.69347e+06	0	0
MBJ2350200.1	UDP-N-acetylmuramate dehydrogenase [Pseudomonas canavaninivorans]	7.08	8.52793e+06	0	0
MBJ2348360.1	Zn-dependent hydrolase [Pseudomonas canavaninivorans]	7.03	7.02618e+06	0	0
MBJ2349798.1	maltose alpha-D-glucosyltransferase [Pseudomonas canavaninivorans]	6.55	3.86262e+06	0	0
MBJ2348293.1	primosomal protein N' [Pseudomonas canavaninivorans]	6.5	6.33098e+06	0	0
MBJ2346002.1	phosphate ABC transporter permease PstA [Pseudomonas canavaninivorans]	6.29	3.0876e+06	0	0
MBJ2345617.1	sugar ABC transporter permease [Pseudomonas canavaninivorans]	6.25	2.59075e+07	0	0
MBJ2346851.1	Glu/Leu/Phe/Val dehydrogenase [Pseudomonas canavaninivorans]	6.19	5.33669e+06	0	0
MBJ2346252.1	single-stranded-DNA-specific exonuclease RecJ [Pseudomonas canavaninivorans]	6.15	5.30295e+06	0	0
MBJ2348363.1	HAMP domain-containing histidine kinase [Pseudomonas canavaninivorans]	6.07	7.84364e+06	0	0
MBJ2347210.1	xanthine dehydrogenase family protein molybdopterin-binding subunit [Pseudomonas canavaninivorans]	6.03	1.19394e+08	0	0
MBJ2347849.1	alpha/beta fold hydrolase [Pseudomonas canavaninivorans]	5.99	1.46545e+07	0	0
MBJ2347359.1	DUF2868 domain-containing protein [Pseudomonas canavaninivorans]	5.93	5.20566e+06	0	0
MBJ2349234.1	pyrroloquinoline quinone biosynthesis protein PqqE [Pseudomonas canavaninivorans]	5.74	6.29203e+06	0	0
MBJ2348086.1	YcaQ family DNA glycosylase [Pseudomonas canavaninivorans]	5.62	1.15522e+07	0	0
MBJ2349824.1	2-hydroxyacid dehydrogenase [Pseudomonas canavaninivorans]	5.47	2.45725e+07	0	0
MBJ2348328.1	glycosyl transferase [Pseudomonas canavaninivorans]	5.45	7.63629e+06	0	0
MBJ2349100.1	ABC transporter permease subunit [Pseudomonas canavaninivorans]	5.28	1.71495e+07	0	0
MBJ2348149.1	PAS domain S-box protein [Pseudomonas canavaninivorans]	4.67	8.02015e+06	0	0
MBJ2349737.1	sigma-54-dependent transcriptional regulator [Pseudomonas canavaninivorans]	4.58	4.55221e+06	0	0
MBJ2346001.1	ABC transporter permease subunit [Pseudomonas canavaninivorans]	4.58	1.18834e+07	0	0
MBJ2346008.1	phosphate regulon sensor histidine kinase PhoR [Pseudomonas canavaninivorans]	4.55	6.98963e+06	0	0
MBJ2346648.1	GGDEF domain-containing protein [Pseudomonas canavaninivorans]	4.21	1.02202e+07	0	0
MBJ2348537.1	ATP-binding cassette domain-containing protein [Pseudomonas canavaninivorans]	3.77	5.22296e+06	0	0
MBJ2349666.1	EAL domain-containing protein [Pseudomonas canavaninivorans]	3.46	6731938	0	0
MBJ2348001.1	EAL domain-containing protein [Pseudomonas canavaninivorans]	3.34	7.25583e+06	0	0
MBJ2348760.1	bifunctional lysylphosphatidylglycerol flippase/synthetase MprF [Pseudomonas canavaninivorans]	3.3	7.81306e+06	0	0
MBJ2345372.1	glycosyltransferase [Pseudomonas canavaninivorans]	3.06	8.15911e+06	0	0
MBJ2346293.1	efflux RND transporter permease subunit [Pseudomonas canavaninivorans]	2.94	1.58386e+06	0	0
MBJ2347648.1	FdhF/YdeP family oxidoreductase [Pseudomonas canavaninivorans]	2.81	3.18105e+06	0	0
MBJ2348189.1	formate dehydrogenase subunit alpha [Pseudomonas canavaninivorans]	2.61	4.50742e+06	0	0

## Sheet: SI Table 2 Primers and Oligos
used for	internal primer name	5' modification	sequence	description
cloning of pQE_Gua I RS_lacZ	FH138		TTATAAATGTACACCctggcaccaagcgtgc	fwd primer to generate the ykkC P.pelagia motif for Gibson cloning into the pQE vector between the lysC promoter and lacZ
cloning of pQE_Gua I RS_lacZ	FH140		TGAATCCGTAATCATggtccaactcctactcggtg	revprimer to generate the ykkC P.pelagia motif for Gibson cloning into the pQE vector between the lysC promoter and lacZ
cloning of protein overexpression construct	FH256		agatacatATGCTGTCAGTACTGCCGTT	fwd primer to amplify B3/4 of P. canavaninivorans and add restriction site NdeI to clone into pET28a
cloning of protein overexpression construct	FH257		tatctctcgagTCAGTGAGCGCCAGGAC	rev primer to amplify B3/4 of P. canavaninivorans and add restriction site XhoI to clone into pET28a
cloning of protein overexpression construct	FH270		CTCGAGCACCACCACCAC	fwd primer to amplify backbone for cloning via gibson into pET28a
cloning of protein overexpression construct	FH271 _1		ATGGCCCTGAAAATAAAAGATTCTCAC	rev primer to amplify backbone for cloning via gibson into pET28a
cloning of protein overexpression construct	FH297		atctttattttcagggccatATGAAAGACACCATTCGCCAG	fwd primer to amplify ArgS from P.can and clone it by Gibson into pET28a
cloning of protein overexpression construct	FH298		tggtggtggtggtgctcgagTTACATGCGCTCCAGCGTTTC	rev primer to amplify ArgS from P.can and clone it by Gibson into pET28a
homologues recomb.	FH308		CTTTCTCGACATGGAACAGC	fwd primer binding on the genome upstream of the B34 homologous region (see primer 3, Paper: A rapid seamless method for gene knockout in P.aeruginosa.)
homologues recomb.	FH309		CGGTGCTCAACAAACGC	rev primer binding on the genome upstream of the B34 homologous region (see primer 4, Paper: A rapid seamless method for gene knockout in P.aeruginosa.)
homologues recomb.	FH338		GCCAGTGCCAAGCTTGCATG	fwd primer to amplify the backbone pEX18Gm for insertion of HR1 and HR2 via gibson
homologues recomb.	FH339		CGTCGTTTTACAACGTCGTGAC	rev primer to amplify the backbone pEX18Gm for insertion of HR1 and HR2 via gibson
homologues recomb.	FH340		cacgacgttgtaaaacgacgGGCGAGCAGGCGTGCAGT	fwd primer to generate the HR1 insert of the B3/4 homologous region, cloned with fragment HR2 into the pEX18Gm vector
homologues recomb.	FH341		aacctgttgtCAAGGTTCTCCAGCGATCCAAATTGG	rev primer to generate the HR1 insert of the B3/4 homologous region, cloned with fragment HR2 into the pEX18Gm vector
homologues recomb.	FH342		gagaaccttgACAACAGGTTGTCCCGCAG	fwd primer to generate the HR2 insert of the B3/4 homologous region, cloned with fragment HR1 into the pEX18Gm vector
homologues recomb.	FH343		catgcaagcttggcactggcGTTAAAAGCCTTGATCGCCG	rev primer to generate the HR2 insert of the B3/4 homologous region, cloned with fragment HR1 into the pEX18Gm vector
homologues recomb.	FH362		cacgacgttgtaaaacgacgGGCGGCCAAGCGCGCTGA	fwd primer to generate the HR1 insert of the CangL homologous region, cloned with fragment HR2 into the pEX18Gm vector
homologues recomb.	FH363		atcagccaagGGGTATTTCCTCAGAAGGATGTTGTTGTCTTGCCG	rev primer to generate the HR1 insert of the CangL homologous region, cloned with fragment HR2 into the pEX18Gm vector
homologues recomb.	FH364		ggaaatacccCTTGGCTGATCAGGTCGC	fwd primer to generate the HR2 insert of the CangL homologous region, cloned with fragment HR1 into the pEX18Gm vector
homologues recomb.	FH365		catgcaagcttggcactggcAACGATATTACGAGCAAACCG	rev primer to generate the HR2 insert of the CangL homologous region, cloned with fragment HR1 into the pEX18Gm vector
homologues recomb.	FH368		CGGCCCCATGATCAGC	fwd primer binding on the genome upstream of the CangL homologous region (see primer 3, Paper: A rapid seamless method for gene knockout in P.aeruginosa.)
homologues recomb.	FH369		CGCGGTTTTACGAATATGGC	rev primer binding on the genome upstream of the CangL homologous region (see primer 4, Paper: A rapid seamless method for gene knockout in P.aeruginosa.)
IVT tRNA	FH299		TAATACGACTCACTATAGGTCTCAGTAGCTCAATTGGATAGAGCATCCCCCTCCTAAGGG	fwd primer for IVT of tRNA 1
IVT tRNA	FH300		TGGTGTCCCAGGGCAGGTTCGAACTGCCAACCTTCCCCTTAGGAGGGGGATGCTCTATCC	rev primer for IVT of tRNA 1
IVT tRNA	FH301		TAATACGACTCACTATAGGCACCAGTAGCTCAGCTGGATAGAGTACTGCCCTCCGAAGGC	fwd primer for IVT of tRNA 22
IVT tRNA	FH302		TGGTGCACCAGGCGGGATTCGAACCCACGACCCCTGCCTTCGGAGGGCAGTACTCTATCC	rev primer for IVT of tRNA 2
IVT tRNA	FH303		TAATACGACTCACTATAGGCGCCCGTAGCTCAGCTGGATAGAGCATCCGCCTTCTAAGCG	fwd primer for IVT of tRNA 3
IVT tRNA	FH304		TGGCGCACCCGGCAGGACTCGAACCTGCGACCATCCGCTTAGAAGGCGGATGCTCTATCC	rev primer for IVT of tRNA 3
IVT tRNA	FH344	5' [mU][mG]	UGGCGCACCCGGCAGGACTCGAACCTGCGACCATCCGCTTAGAAGGCGGATGCTCTATCC	5' modified primer FH304 to reduce the n+1 product of IVT of tRNA
tRNA enrichment in P.canavaninivorans	FH370	5' phosphorylated	AGCGGATGGTCGCAGGTTCGAGTCCTGCCGGGTGCGCCAATGCTTACCGGTTTATTGAC	generation of an tRNA21 overexpression plasmid by introducing the sequence via two whole plasmid PCRs into vector pJeM1: fwd primer of PCR1
tRNA enrichment in P.canavaninivorans	FH371		TAGAAGGCGGATGCTCTATCCAGCTGAGCTACGGGCGCCTACGACCAGTCTAAAAAGCG	generation of an tRNA21 overexpression plasmid by introducing the sequence via two whole plasmid PCRs into vector pJeM1: rev primer of PCR1
tRNA enrichment in P.canavaninivorans	FH372	5' phosphorylated	ACGGTCTGGCGCCTTTGCTTTAAACATGCTTACCGGTTTATTGAC	generation of an tRNA21 overexpression plasmid by introducing the sequence via two whole plasmid PCRs into vector pJeM1: fwd primer of PCR2
tRNA enrichment in P.canavaninivorans	FH373		TAAATCTGGCGCCTTTCTAGAATATGGCGCACCCGGCAGGACTCG	generation of an tRNA21 overexpression plasmid by introducing the sequence via two whole plasmid PCRs into vector pJeM1: rev primer of PCR2
sequencing primer	FH30		GCCTCAGGCATTTGAGAAGC	sequencing primer to verify successful cloning into pJeM1 vector
sequencing primer	FH82		GGCGCTTTTTAGACTGGTCG	sequencing primer to verify successful cloning into pJeM1 vector
sequencing primer	SP04		TCCCCATCGGTGATGTC	sequencing primer to verify successful cloning into pET28a vector
sequencing primer	SP10		CTAGTTATTGCTCAGCGG	sequencing primer to verify successful cloning into pET28a vector
sequencing primer	SP13		CGGATAACAATTTCACACAG	sequencing primer to verify successful cloning into pEX18Gm vector
sequencing primer	SP26		GGCGATTAAGTTGGGTAACG	sequencing primer to verify successful cloning into pEX18Gm vector
Twist Fragment B34 protein Clostridium perfrigens	AGATACATATGAAAAAGTTTATTATTGAGGATGATTTTTGGGAGCTATTCCCTAATGCAAAGATAGGTATTATCACTTGCAATGGCATAAATAATACTATAAAAGATGAGAACCAATACCAGGATATGCTTTCTCAAGGAGAAAAGGAAGCTTTAACTCACTTGCCTAATGAAGAATTTAGTAGCAATGAAGTTATTAAGGTATGGAGAGATGCATTTAAAAAGTTTAAGACTAAAAAAGGAGCTAGATCATCAATTGAAGCTTTATTAAAGAGGGTTTCTACTGGTAAAGGATTAGGAACAATTAACCCACTAGTTGATATTTACAACTTTATATCATTAAAGTATGCCATGCCTTGTGGTGGAGAGGATATGGATAAGTTTATTGGAGATATAAGAT…
green: NdeI blue: XhoI restriction site
AGATA overhangs facilitate restriction digest

## Sheet: SI Table 3 canavanine incorp.
Peptides containing a mass shift of +2
Sequence	IonScore S1 (wt wo Can)	IonScore S2 (wt with Can)	IonScore S3 (ΔB3/4 with Can)	IonScore S4 (ΔB3/4 ΔCanγL with Can)			Total peptides count	peptides with missed cleavage and mass shift	% of mod pep/total
AAAEGLLEPLDFSVVQRDK				30.43
AAAGRALDAVIESVTGALK		32.04	119.94	81.12
AADQRQIEEIFR			63.21	73
AAEFPVSKPELSALFRK			14.9			IonScore S1 (wt wo Can)	18103	27	0.149147
AAELQAQDELAEASTGSDLERK				58.37		IonScore S2 (wt with Can)	18576	57	0.306848
AAFGEIEYRTVR			59.04	77.75		IonScore S3 (DB3/4 with Can)	19323	1098	5.68235
AAGRPIVHVR				23.46		IonScore S4 (DB3/4 DCangL with Can)	19775	2043	10.3312
AAGVSQVAFDRSGFK			60.93	50.84
AAGYTAVISHRSGETEDSTIADLAVGTAAGQIK			51.34	48.96
AAHAGVAPELGRNAAMEAAHQILQLGK				24.77		Peptides found in sample which incorporated an arginine modification/canavanylation
AALDKLDVAEGLAELEGASAR				31.96					ΔB3/4 with Can	ΔB3/4 ΔCangL with Can
AALGGFVPQRR				14.76			wt no Can	wt with Can
AALGVLRILIDK			28.61			peptides found with mass shift of +2	70	104	1200	2209
AALPNTRLQMLLR			29.41	56.53		mass shifted peptides with missed cleavage	27	57	1098	2043
AALWLDGREPGLYDMQDVLDLR			15.43	16.13			38.5714	54.8077	91.5	92.4853	[%]
AAMFRGVYTIPFDPASLEPHEVSQK			18.03	40.31
AAMQDRQLGLIDGWLR			15.85	57.22		most mass shifted peptides do not get cleaved
AAMRLHLTNSR				34.94
AAMRSILAELVR			36.19	50.93
AANQPGVASPLVMATEAELR			17.81
AAPAAAPAKPAAPAASAPVFAAGDRVEK				29.4
AAQIDIDNLFPADMWRK				17.28
AAQLTMNREGIR				20.54
AARAAGVGGEVLCTVF			25.88	51.92
AARDLELAHEK			13.5
AARFAAGFGAK				18.56
AARSASELIFR				15.02
AATGIEGLDDILAGGLSR		25.21	36.29	36.17
AAVEEGVVPGGGVALVR				39.86
AAVMDAISTHFRPEFINRVDEVVIFEPLAR			18.15
AAVNGIDVFRIFDAMNDVR			44.48	57.45
AAYVLADANERR				34.86
ACGLAEGQGVRPGTYCEPK				18.64
ADDVLAGAVRGISDIIK				40.07
ADEDFTPLEETLEALDEQVRAGK				68.59
ADFAESIDANAVHGSDSEAAAAREIAYFFSATEVTTR				64.16
ADFDQVMVPNYAPAAFIPVRGAGSR				23.45
ADKPLVGTGMERNVAR			38	51.66
ADYADDSLTQNSRAAYPR				29.15
AEDILTLADRFLAR				31.09
AEDLIVSLR			22.28	20.4
AEDWRLEVAGQR				14.74
AEGVEVNVGTFPFAASGR			84.26	90.53
AEGVEVNVGTFPFAASGRAMAANDTGGFVK				49.55
AELTTLARPYAK				33.08
AEMLAELMRYR			26.62	35.37
AENAANADVLVVSSAVNTSNPEVATALERR				29.28
AENIYYIGDLIQRTEVELLK			39.79	32.82
AEQDLRDLLNIPSNYK				42.44
AERELPVVWAVAK				13.55
AERLTVEVLPK				18.51
AESISRVLYPADSTEAGQELR				72.25
AETYATTERYIGNYFK				32.29
AEVPLGEMFGYATDVRSMSQGR			39.43	69.71
AFAYNMASAPDESEFTRF				17.52
AFDFAQLPNAGVGLARLEFIINR			32.05	64.39
AFDHRLIDQSTQEIVETAK			30.97	47.27
AFEAGLRPIVCINK				53.2
AFGRVAVLFGGK			25.53	34.21
AFINGEYTDAVSGETFDCLSPVDGRLLGK				45.09
AFLDILTHFRFPR				43.7
AFNQFLNLANIAEQYQLIHRR			35.2	34.83
AFSPEGGLRVMEGNLGR			14.52	40.48
AFSSQDLPGAVGGIRALGIR				26.43
AGADGILTYFAVRAAQLLR				72.36
AGANFLRVIGQIK			27.99	23.68
AGDIVIIRYEGPK			14.18	33.66
AGEERVLNVTFPEDYQNLDLAGK				53.89
AGENCGVLLRGTK			77.56	41.81
AGGIFSILGSLARGGLLHTDLPTVHSK				15.81
AGGRIPLIIGR			13.56	53.59
AGHINQDLARYELR				53.37
AGIIEAYRTGR				31.12
AGLEGFSRALAR			25.81	53.02
AGLPQREPQILQR				21.88
AGLSDPNRPSGSFMFLGPTGVGK			29.03	40.72
AGLTAEDLRIEDYAVNYLR				38.14
AGRPLLIVAEDVEGEALATLVVNNMRGIVK			75.55	80.2
AGTIRSPIWR			20.12	33.08
AGTLSSSQEVYGRGHMVR		22.07	33.44	50.01
AGVAALTIEDTLLPAQFGRK			39.56	34.57
AGVEVITISASELGRGR			16.4
AGVHFGHQTRYWNPK				30.35
AGVLAEVRSR			55.84	56
AGYGRNYLLPFGK			37.79	35.83
AHQGLYEYDAVSRLR				36.86
AHRAIESITLDR			32.5	43.64
AHRLVDLYEK				15.55
AIAHRAEEYLK			18.42	32.46
AIAPGQLFIALAGPRFDGHDYLNEVAGK			28.72
AIAQPHIRLITGGK				36.11
AIARDFGAPESLVEK			13.4	17.29
AIAYDTPVVGWRGASVNTLR				34.04
AIDDMRASGAIK			16.32	21.81
AIDEDQLEASAQRVIDLIDTQR			31.93	41.95
AIDIGISEEDRK			25.63	24.21
AIDKPFLMPIEDVFSISGRGTVVTGR			63.61	55.15
AIDKPFLMPIEDVFSISGRGTVVTGR			21.79	18.13
AIDVIDEAGAYQRLQPVENR			36.72	33.92
AIENIENSVLDELVVTNTIPLSAAAQACAR				44.13
AIEPFSQTGGILDQRNTALTR				39.32
AIFPYRGPLSTAGIESLR			20.68	22.52
AIGERPLEDPNGGCLIVTDVSR	33.08	25.6		32.9
AIGIIGGLR		15.07	15.74
AIGSQSLAQGEPNVNVGRDGR			36.78	52.04
AILDGSGDREISTTMAFVR				46.28
AILTQLSESTDRAVK				74.67
AINHERDQQFTYLGLQTLYDR				39.76
AINSEIQRQIELIEDGGK			34.72	72.31
AIQLYMGSMADAVIRGR			15.24
AIQRWIENPLAQLILSGR			35.99	55.08
AIQVLREQRPELVTGAGTVLDR			13.35	32.71
AIRNGAQIVVATPGR				28.78
AISAFLGRATAPQNLDDER			41.5	59.61
AISYRVHQGFDHK			18.62
AITLISNNLRLAVR			50.82	39.83
AITTFYFEYDSSDLKPEAMRALDVHAK				35.49
AIVHLYNATCPSFRR			47.69	59.97
ALAAALGQIERQFGK			40.31	53.13
ALAELEDNFRYNDAVIR			88.56	48.37
ALAQLIAERNQQWK		54.16	57.79
ALDQTALTYAIERSCAAK				20.04
ALEDEFGERFVR				36.44
ALELPAHLSDLFERNER				27.81
ALENAINNLRGGDAVNDPNHEEAR			35.04
ALENGEVRALAVK			26.12	44.54
ALFETAGFPVQNYR				20.38
ALFNLVTGGDPDELAGDGLFLDHEQR		19.78
ALFSALNRSLSQPEAK			31.52	36.13
ALGFPAPGAYSVYAR			55.68	48.77
ALGNFRGDSAFYTWLYR			55.85	71.72
ALGRDVPLVADYLGGVDVK			34.49
ALGRNDELAHSSIR				34.27
ALIDGYAREAGVR			35.93
ALIIGASRGLGLGLVK			20.68
ALISDIIRER			32.26	36.44
ALISMRQMLDHAAEFGYGVPAFNVNNLEQMR				34.77
ALITGGDSGIGRAAAIAYAR				24.06
ALITTAAGLMVGIPSVFFHRFLQR				16.3
ALLAGNDSMAVGAVSAVRAAGK			16.88	54.39
ALLALQGPAAVTVLAR			45.95
ALLDNEVNRLR				41.61
ALLEARNAQIK			38.93	44.3
ALLGAGIERVR			32.7	33.46
ALLGSVTPNPDKRPIALSIGEPK				31.25
ALLLVTPRER				33.63
ALLNVLRSIK				17.08
ALLPADPFERAQVLALCR			22.21	28.79
ALLRAFK				18.16
ALMDYDETLRSALR				49.01
ALMGSNMQRQAVPTLR				84.62
ALMREGAAPLQETSR				30.01
ALNLAAELQR	15.47	16.28		15.54
ALNSIEELVEDIRQGK			55.32	20.58
ALPDARDGLKPVHR				21.2
ALQAISELKGDNDDQNVGIQLLR		13.47
ALQYVVDNDRDSLTIVHK		20.53
ALRAGSVWVNQYDGGDMTAPFGGFK			66.56	61.32
ALRDINQLTADR				25.44
ALRGLEVGVCGLDPK				22.03
ALRIVER				15.25
ALRMLEK			26.03	22.85
ALRQPLLEIFPPALLGR			36.1	36.74
ALSLRAAKPAAVSAK			30.88	27.93
ALSPARAIDEDQLEASAQR			31.2	42.53
ALSRDGVALHYVLEAYK				38.74
ALTYSLETLQARGK				65.49
ALVGQTAGIRR				34.19
ALVMNARQPLTR				49.97
ALVNNMVQGVSQGFERK			52.58	48.29
ALWIARINAGAR			15.45	39.53
ALWPHQDFIDQCQAFAAESGAR			59.61
ALYTQGYRR			15.56	31.89
AMAGTTRALVNNMVQGVSQGFER			32.27
AMAGVFIERGFDVVSGGTENHLFLLSLIK				14.68
AMCTRPKIICLDEPAAGLNPQETEALSAMIR	29.52			21.82
AMDRIFILHADHEQNASTSTVR				47.05
AMERDAQLIYTR				16.56
AMLCGSPSMLDETSEVLNSFGLTVSPR				42.66
AMPETRQTVLFSATLPQSIR			46.75	39.86
AMQDFSMREAFNADPQR				19.38
ANAIRALSMDAVQK			40.62	42.28
ANCSDLGALMVERLVGIIGGAEK				70.71
ANGARVVLEGNTDER			20.7	75.45
ANGLEPAMLERLALTPAR				20.98
ANGNDYTGADDPGVQSVTRIYNYYK				19.02
ANNRIIRPSAEYTGVEQR			25.56	20.88
ANNVVAIAGIDTRR			34.57	53.85
ANSGLSEEEIQQMIR	63	48.23	63.6	34.33
ANSGLSEEEIQQMVRDAEVNAEEDR			75.78	60.12
ANTVYEGEYLLGTSIARPLIAK				49.05
ANVAAGRTVMEFR				95.49
ANVLASSQLWREVVEQVAK			19.79	22.76
APDSLAEQIAHHLAERIIR				38.79
APDTPQYLELTYRNGDIVALDGVEMSPATVLATLNR		24.87
APERVLETAVK			25.23	50.56
APFDLYQREAPR			26.09	45.26
APGHTVRSEFVK			65.77	31.35
APMTRMQHQIDIAR		18.28
APWVEVEAHPGDQQFEVYPQESIAQWHER	14.23
AQAAYVLAVPVIDRMADK			51.22	53.2
AQAERLEHYPVLK				14.62
AQDLGIQPMAVIR			24.03	32.63
AQGLWRLPGQEPVFTDTLELDMGSVEASLAGPK				22.7
AQLIIEGAAPVELPILTGTVGPDVIDVRGLTATGR				33.41
AQNGEIRILER				15.4
AQQTADEANERALR			20.07
AQQVEQRFVEATK				42.33
AQVYREMYDQAR			53.26	52.2
AQWEEELAEMRLR			100.84	81.58
ARAADAVLLGAVGGPK				62.18
ARAELGLPPFDLFK				28.38
ARAQLATEALGGK			41.99	49.04
ARASATPAIFWLDPMR			63.17	47.35
ARDLAGQPDLLFR			42.04	48.31
ARDQAVLASELAGR			31.06	23.25
AREAVETAVR				17.81
ARFDIGVPFLEHMLDQIAR				42.77
ARFLALLAYTDSHGR				48.05
ARGITINTAHVEYDSAVR		61.14	70.97	91.79
ARGLLLQQLPADR				36.73
ARGLSTAVGDEGGFAPNLASNEDALK			83.96	87.29
ARGLWDSVMINDLK				39.38
ARGVVTASAGNHAQGLALAAK				20.7
ARIEQAGDELSR				47.9
ARIEQHIEETLGQQK				42.71
ARIIGAATEEVK			20.05	24.64
ARILPVITIAR				24.95
ARIVILPNDHLETPHFEVQR				19.78
ARLVADQIR			29.85	24.56
ARNVEVIAVSIDSHFTHNAWR				48.74
ARQAAITQEISEIVGGAAAV			27.44	24.21
ARSASSFGMDYNSLVK				47.36
ARSATQNMIPSK			44.16	47.53
ARSLCPTMLNYK			32.33	19.7
ARTFGFMSDIEYLR				39.45
ARVEDALHATR			53.59
ASALWTRPR			17.11	15.65
ASATPAIFWLDPMRAHDGVMIEK			14.26	26.8
ASDALSTSMTRLSSGLK				35.79
ASDVFMAVEAYRLLAK				42.48
ASEEGIMVVERIK			29.76	37.19
ASHTFNLLDARR				40.41
ASLEAGVRYLAGSLGPDGTR				29.39
ASLESNYALRELVGAEHFYSGIEAGELER				22.7
ASLSTESFISAASFQETTRVLTEAAVTGK				13.95
ASLVVDLAKPQSMDLPPDELGRQLLALLEFK				16.36
ASMANTGVEVQRQGDQIK				42.91
ASMQDRQLGLIDGWLR			15.85	57.22
ASNSGVPVILDDQSDAGQAYSDAVDRLLGK			16.48
ASRPGIRYNPEYAEMGLR				29.07
ASRVSEEYVEK			33.73	24.73
ASRVTAAQAGHFAK			41.78	39.74
ASVAASEFLEHANQESEHADRLAER				17.01
ATAIRATYTAHR				13.12
ATATARDLSLAYSPGVAEPVR			106.7	94.77
ATEQLGYAGFRVLYPINK				44.59
ATGLLLFGVIPIRQNNR			31.92	42.28
ATIDPLVGAQPFQGRELAFQLGLEGK			36.05	47.42
ATINQLVRQPR			53	95.39
ATLELRNVNK				22.19
ATLGEVSNSEHSLRSLGK				44.46
ATLGRIMDVLGNPIDEAGPIDTEER			28.51	74.09
ATMIRFAGLLK			26.28	14.14
ATPEGARDYLVPSR			73.09	78.59
ATREELLESEMK				69.85
ATRTPADAPVQAHPSIR			21.95	31.72
AVAAGDVDLLVRALSMGK			76.19	56.17
AVADTEYSVLNDVFTGPTLIAFSTQHPGAAAR				43.05
AVADTEYSVLNDVFTGPTLIAFSTQHPGAAARLFK				47.27
AVANVHAPRVAPEATEEGAAE				37.85
AVATDGHRLAMCSMQADIGQPDR				44.6
AVAVDMESGTIAAQGYRLR			36.88	41.69
AVDAMIPVGRGQR			46.56	44.41
AVDRGMTIEGVR			36.49
AVEAPLRQIVANSGDEPSVVVDK			83.58	105.69
AVFVLDGQNLRHDLNK				25.02
AVGERLVTGLK			13.16	30.4
AVIAESFERIHR			54.02	40.64
AVQRTFSIIKPDAVAK			60.82	56.09
AVQRYLVLQGVSPAQLELVSYGEERPVATGNDEQSWAQNR			27.22
AVQVTVGERR			41.18	39.41
AVRELTGLGLK				34.07
AVRETLNADIPLAADHFR			33.85	23.56
AVRSAVVVTPSSPAQ			37.65
AVTASDSAAIIRAK				43.07
AVTLLQSREPILSPR				34.57
AWIALDWDRSLPR				62.83
AWMDEIIGNMGYVDALREVSR				44.4
AYDEIARDVK			22.63
AYDIRGVVPETLTAETAYWIGR				57.76
AYDIYSRLLK			23.09	25.75
AYIGDLSVRAAK				19.03
AYNLPENVLRASILADPAGAR				57.07
AYRGMGSLGAMSQAQGSSDR				72.15
AYTTRVGSGPFPTELFDDVGAFLAK			25.86	68.6
AYWDRVMAVK			16.96	26.45
CGMTRIFTEEGVSIPVTVIEIEPNR				20.38
CGSPYVDHRWLGGMLTNFK				30.47
CGWFDAVILRR			29.06	46.29
CIGVSLAMIAARVMAGK				17.6
CLFPAAGYGTRFLPATK			35.11	53.15
CPTEIAISDRR				37.23
CRLTGRPHGVYR				17.6
CTGRILEVPVGK				38.92
CVGEMAENQFRVGLVR				29.62
CWPMLAPTVPHQRLTMSR				22.75
DAADMEYARQLR			70.19	58.72
DAAETLFNNLFFSPERYDLSAVGR			53.09	65.15
DAALPFIEARAIGDGR				13.65
DAERFYTATSGLK				22.87
DAGIDIPFPQRVIR				17.54
DAGIDVGSINDVILVGGQTRMPLVQK			66.7	45.84
DAGQIGDISRGGYVLK			23.15
DAGRIAGLDVK			35.57	23.23
DAGVDIDAGEALVERIK				22.94
DAHQSLLATRMR				30.85
DALLGFLKPTR	24.81		24.64	24.5
DALMADITRSLNAMAEK				17.33
DALRAQVGSLAVGGASK			88.98
DALTREAAFQVTR				48.5
DAQYELIERYAPLVK				19.9
DAVPMTPIAHSTVYQPMRANVQDFK				22.55
DCGVGDELLLDDGRVVMR			56.4	85.73
DDLQEAIAALRGK				33.38
DDVERGQVLVKPGTVKPHTK			33.91	51
DEALLEVGLR	13.29
DFIRFAIDR			13.95	33.9
DFLDSLEGAPRR				32.16
DFLGHSSFILPPLPNTQFTR			49.96	29.13
DFNADDVLFTFNRMLDPQHPFR				26.44
DFRNEIVNFVLR				44.32
DFRPPEPYK				17.77
DFTAPGNIIAEIAQLNRIR			36.44	62.77
DFVAVMRFQGPR			29.75	22.94
DFVFPMFR			29.26
DGAFVREHFFNSPELK				19.88
DGIDLDVLEQTLARHPIK			35.84	32.02
DGPIESLDENILRPVAR			37.62	28.36
DGRLSGPELVEQLIK			22.71	31.96
DGRPVLVVANFTPVPR				43.04
DGRSGFLLPLEVSLDMR				34.17
DGSINLFRPDQNAAR			23.75	14.63
DGSTIYFTSDRGGKPQIYK				16.87
DGVRFELPQVFFMR			29.27	43.24
DGVRTPMQWSIDR	16.04	15.17	15.23	14.49
DIAARYPNLANGVEVTEEVFESPANIAFEQAENR				28.95
DIAMHVAATNPEFLLPSDVSAEAIEREK			56.68	56.42
DIASLGIYPAVDPLDSTSR			35.64
DIASLGIYPAVDPLDSTSRQLDPNVIGQEHYDTAR			20.9	32.19
DIGTWLAERLR			28.23	33.74
DIKEQEVYMGEIPLMTENGTFVINGTER	20.01
DIMVPRSQMISIK			14.92	15.62
DINQLTADRVLLPLK				21.91
DIRQASNLPLSAYQVSGEYAMIK				19.68
DITPLFQSPTALRLVMDSFAHR			46.25	64.12
DIVNLINRHGGSAIGLTGK			17.36
DLAERMQAEGR				39.74
DLAGQPDLLFRR			17.85	32.28
DLDRPTVMRNQAQAGAATAAK				27.88
DLFCDLLAPSRFSFK				23.11
DLGQLVAREIER			46.05	44.15
DLISYLEQQWGRAETVK			44.49	58.24
DLLEASVQSPIPLLPGISNASGIMEGYGLGYRR				16.67
DLLEQLYKPVRWVESVQTLAAK				23.06
DLPLVASNWRNTMSLSDYLK				29.84
DLSLAYSPGVAEPVREIAR			40.27	42.42
DLTDSTVLRNLGVGFAHSVIAYEASLK			13.31
DLTEALDRLPR				40.03
DLVERQYHGVQR				24.54
DLYYEHRDALAK				30.98
DMGGLPDALFVIDVDHERIAITEANK			28.22
DNAGVDEGMNGLSTRFAFK				46.21
DNVIVDLGNNAEALLAREDIISR				70.37
DPWGGYRAGFEGTTTIK			38.27	37.04
DQFRDVGLHAAFK				36.06
DQIAGITEIQLGRLR			67.29	51.7
DQQFTYLGLQTLYDRYFIHK			20.83	14.93
DRELIAQALGDAVPLVR				41.4
DREVSSADLER			13.98
DRFENMGAQLVK			45.01	42.15
DRPRQPLLADGAK			21.47
DRRPNLYGAIK				17.18
DSDPALLLMAIRK				19.91
DSGVDVTVGLRK			15.88
DSRTLQVVAFER			13.92	22.8
DSTYLESILHRDIPLTR				15.29
DTMPRGVLGMNAAMMEDYLK				49.98
DTPNWERYLGLLNEFNR			31.66
DTWLTSLDCTAPR				27.7
DTWLTSLDCVAPR	60.16	60.93	63.7	57.93
DVAAELLDIYARR				28.69
DVAAQVENALRLLK				24.82
DVASRANDDAGDGTTTATVLAQSIVNEGLK			85.32	112.73
DVCIARYEAFGTAGNASK			30.45	72.82
DVDGILQRR				17.54
DVESIIRDLADAAIK				45.24
DVSFRMSNENIHVHAGLISR		17.6
DVTTGETLCNADKPIILVRMDFPEPVISVAVEPK				33.62
DVVARNPDAEIIFDVK				27.85
DVVIDLVCYRR				29.84
DVVILLDSITRLAR				50.4
DVVVYPHMVIPLFVGREK				36.55
DWFVVDAAGQTLGRLATEIASR				75.2
DWIMGERYTIADIATFPWVR				26.64
DWRNDIEGLGNLLSQR				27.72
DYLTYSRSPVEIEYMK			32.32
EAAFQVTRLTK				40.18
EAAHHVQLMGSGTILREVR			34.42	32.97
EAEIIAQAGRPGALTIATNMAGR				53.78
EAEVERVAQILAR				43.54
EAFSRTAILSNEK			45.66	36.38
EAGDDLVVVLSAMSGETNRLIDLAK			30.67	30.67
EAGLRLGVDPLGGAGVR				22.3
EAGVYVRVVR			20.88	22.42
EAIGQLEQAIARLGRPLLVGSSLGGYYATHLAER		15.81	25.57
EALLKPLQLVAGVVERR			43.18	70.86
EALNGLVAPADMGLIVR				33.56
EALNGLVAPADMGLIVRTAGLGR				83.17
EALNRGEGELADTGALVVR				31.48
EAPLHASNVAIFNGETNKADR				26.45
EAQRAAVMDAISTHFRPEFINR			23.44
EAREAGVYVR			17.2	26.67
EASAEEVNELLR			29.45	24.05
EASAEEVNELLRHASQHSK			32.34	61.67
EASLDRSAPFLIYQESNVIIR				67.47
EASNDSVTFLHQGIAQR			65.62
EASNDSVTFLHQGIAQRAFK			47.28	22.87
EATREVLSGLTAR			35.55	44.42
EAVETAVRTLAEQALAQTDLVSNDAIK			55.44	43.52
EAVGLLQHRLNR				31.92
EAYLALIRGAASDGPMR			29.28	36.88
EAYPGDVFYLHSR			33.77	33.85
EAYPGDVFYLHSRLLER			21.89	71.26
EDLIARTFESLR			63.45	46.42
EDLYYRLNVFPIEMAPLR				23.69
EDMGVRVLPFAR				17.52
EEGGRHTPFFK			28.61	31.22
EEGLLDDAMLDDILRPENMIAPR			31.71
EEHRTVDSLVLPDLK				25.27
EEMADVVGQQNASPRK			37.77	13.42
EEQLLSEIRDLLK				18.56
EESPAARDSMAQILINSR				62.92
EFAQAPQSMQEMTLR				36.41
EFARQQLADSLFEALWLR				52.76
EFFERGMPQQPR				39.7
EFITEHLPQNEFFGEALRDK				14.69
EFNADDVLFTFNRMINK				36.31
EFNVEANIGKPQVSYRER			39.67	95.09
EFPVADNTSVSGRAMNR			78.83	109.11
EFSRCDESIALATMYTANHFPGVK			39.23	29.5
EGDEVVGSETRVK			37.94	17.84
EGGNLWFDMLAIPRDATNVK				35.12
EGGRTVGAGVVAK			57.37	71.81
EGGYLRILK				13.85
EGITATDLVLTVTQMLRK			32.3	38.33
EGLLLRPLGGALSQFR				56.96
EGQEVEVLVLDVDNRGR			44.34	18.98
EGRVPLHTLR			36.66	59.75
EGVQRDLLPLIEGCTVNTK			13.99
EGVVRVICSAEPR			27.58	33.85
EGVYVTLRLR			22.02	48.69
EHILLSR				33.9
EHILLSRQVGVPYIVVFLNK			53.81	68.57
EIDRLMAIIAR				23.12
EIFNADRLK		17.51	17.39
EISAIRLVAK				21.52
EISGILDQYVIGQERAK			37.6	35.97
EISSCSNCGDFQARR			16.15
EISTTMAFVRILAQLVK			26.77	40.94
EIVSQQEMVDRIK				39.63
EIVVSALREWMAELGAR				17.37
EKTQSLLQGATGR			51.1	57.69
ELAPLTSTPIALGERLFSR				77.2
ELAPMLREIPSAR				21.55
ELFVDWRPYLGHAWTAR				16.55
ELGIESGLMTTIHAYTNDQNLTDVYHSDPYRAR				15.84
ELGVRLNDVPVLAANALK			14.55	13.41
ELHIRLR			24.51	33.58
ELLDGLMVRYVESQVYQAVVENNAAEQAAR				41.17
ELLGRVVDALGNPVDGK			46.35	60.47
ELLHAIDLEHEIGRLR				17.39
ELLLDPSQDRGLFNPAMLDR				17.59
ELLLDPSQDRGLFNPSMLDR				17.59
ELNGRVPLIGFSGSPWTLATYMVEGGSSK				39.13
ELPEAQREALLTQIPLGR			73	65.72
ELPEVWDVLAEVIREHPVLLNR			35.59	55.28
ELRDGATGNIDAATK			42.33
ELRSIGLQPDVLICR				35.61
ELSRQALAEVVEPR			20.62
ELTGGIYFGAPRGTR				56.94
ELTVPGAERIWYVADAFR			29.53	47.32
ELVDALMAARK				19.74
ELYADRLTQSGVLDAAR			76.18	92.44
ELYLGAVVDRSSR			41.34	57.62
EMFDSARDFK			33.79
EMGAVIETAADGRPPMIIR	27.62	37.42	32.94	17.69
EMGILTVAVVTRPFPFEGR				36.65
EMLASILRTR			52.1	52.51
ENPQGTAPLAADSSPDLSATAPGQLRVIK			14.05
ENTTVIDGAGNDADIQARVTQIR			112.48	82.37
ENVVVGRLIPAGTGLAYHSER			53.33	80.01
EPLGPVVRNGDDEWLAIVR			61.25	71.16
EPNKELFVDWRPYLGHAWTAR				27.26
EPQILQRWDSIGLYGK				30.94
EPQVLYRLAQVR				22.56
EPSHYIFAPEQRLQISNK				30.08
EQANRVLNAVLEEITGALHR			48	63.82
EQEVYMGEIPLMTENGTFVINGTER	23.46	15.57
EQGALNRMNEVLAEIPR			97.97	106.6
EQIRIASGLPLSVK				37.27
EQITNFEGLNGAPAWSPDGSRLAFVLSK				41.7
EQLEFLGRPLR				26.8
EQQDAFGVRSHQLAHK				20.17
EQRPELVTGAGTVLDRHMLAAAEAAGSQFIVTPGITR				18
EQVGFFNPVARGQEVR			43.74	56.86
ERFTALQSGEIDILSR			52.91	36.33
ERFTVLVSPHVNK			30.83	33.33
ERGIAVFNAPYSNTR			31.32	40.07
ERGIVLNEPSVVAIR				40.5
ERLGEIISGTVK			19.36	38.94
ERLSMAESEGLMPQDLINAKPVAAAVK				53.66
ERMAHIELASPVAHIWFLK				27.19
ERMYEFLDR				25
ERNLTLDEEGFER				50.66
ERPDALLPTMGGQTALNCALDLEREGVLEK				35.28
ERSIVAYLK				15.88
ERVTEAFK			28.7	39.58
ERWFGFDDGIYSAAR				23.74
ESALGAGAREVFLIEEPMAAAIGAGLPVEEAR				31.85
ESEDSRYIGLTMPR				43.16
ESEEVRGDGDAQAAAIYAK				28.87
ETEARLTATEDAAAR			51.99	50.23
ETGTVLVEGRAIGQR				34.19
ETLANIERLLDLAGTDK			40.55
ETLDSLVTRGSFPALMLAPVNFDALYAQELQR			28.23
ETLNADIPLAADHFRYFAGCLR			15.79
ETTPFYPRSPYAVAK			58.44	34.81
ETVQNLIALR	44.7	37.4	27.11	13.02
EVFASLFNDRAISYR			50.16	62.78
EVFDLRPYAITTMLDLLHPMYQDTAAYGHFGR				53.39
EVGMVFQHFNLFPHLTILQNCTLAPMWVRK				16.83
EVGSRSITVNSVAPGFIDTDMTR				37.61
EVILGLRPEQIVLAGNEPNGLPTIR		27.93
EVIRNILDGTDHR				22.53
EVLERIPADAHPMDVMR				30.51
EVLEVIQGLAR		19.55	19.29	19.18
EVLSGLTAREAK				62.1
EVRAGDIAALIGMK			41.6	39.64
EVRLIGADGEQIGIVSIDEALR			65.4	79.17
EVVARNLHYHSK				25.27
EVVIGMAHRGR			18.53
EYGGRPLMWK				13.75
EYIIPKPMDARLITLISDAVAK				30.86
EYNMALGERR			54.41	57.74
EYNMALGERR			21.31
FAAAVEPGNPDVAARLEK				14.91
FAAQAGAIDEARVVR			13.45
FAAYSAEFPELANELVRR				77.21
FADDIAELIRSGMLGPGQR			31.76	47.47
FADMELIGIPHRIVVSDR				23.91
FAIDRGVLR				43.78
FAIREGGR				24.04
FALLRGPIAR				16.55
FAPNVDEALLLLLRHGNQAFMAPDAAVR				23.32
FAPSLVVEDADIDAGLDRFER				56.1
FASTQGDDGEQIVGLADYLARAK				42.49
FAVWAPNARR				29.46
FCGAEGLENVQNLSTLRGAEFIENYGVAIADGPLK			21.57
FCGAEGLENVQNLSTLRGAEFIQDYGVAIADGPLK			21.57
FDDRVINGPAK			19.25	22.08
FDGILSSMTVTPTREK		33.58	60.76
FDGLQVASMADLILPRER				53.27
FDGVISSMTVTPAREK			41.52	34.91
FDIYVTVIGGGVSGQAGAIRHGITR			14.6
FDLATILGRYHDGFDER				28.26
FDMSEYMERHTVSR				41.06
FDQGEAFSESWNMERAQGENQPWLVAGIR				38.24
FDQQPADLAAVERITHHLAPR				57.5
FDRQVVVGLPDIR			16.56	47.18
FDTVHGTFDADVQHDHESLTVNGDR	14.08
FDYQLLTPGLRR			22.08	37.05
FEDAGLRVVASK			46.93	63.06
FEIFVYSPRVEGVHLR			14.89	54.63
FELPQIFFMR		18.25
FELPQVFFMR				35.76
FERNKPHVNVGTIGHVDHGK			43.56	30.45
FFGATVTAMRDVCIAR				51.13
FGAQFYVPNSPTWGLDNRTVALR				38.21
FGAVADQMEITRK			40.48	72.97
FGETEEVAMTRLMQIGASSLHR			39.31	43.06
FGLALDRPVLVLCPGAEFGESK		22.1	17.69	24.61
FGLALDRPVLVLCPGAEFGESKR				15.41
FGLGNLSGLRDK				21.24
FGLGRNMLR			30.02	29.35
FGQNFLHDAGVIDRILR				57.07
FGRFDETNVR				15.94
FGTPAVTTRGFK				19.44
FGWLLDDSADGILGRFLAR				59.12
FGWNIRQNVK			31.22	32.43
FHLGPVLNRLQR			16.27	27.04
FIGPSAEVIRR				45.05
FIPPYGTGGALYLRPFVIGVGDNIGVR				14.06
FIRTTMTQNNNFTTGR				62.59
FIRTTMTQNNNFTTGR				22
FIVEEPTTQHAIAWGPINRK				50.27
FIYYVGPVDPVGDEVVGPAGPTTATRMDK			34.15	29.04
FLAANQIDVLATLPTRDEAISQLMSVIQGATSK	25.66	24.95	20.85	19.88
FLAANQIDVLATLPTRDEAISQLMSVMQGATSK	16.28
FLAANQIDVLATLPTRDEAISQLMSVMQGATSK			66.29	85.08
FLALAEARGWPR			16.52	35.86
FLANIRETDAIAHVVR				29.15
FLARLPYGAK			17.01	27.54
FLEGAARQPEMVPMLQVK			33.69	35.98
FLEIDVDNFDSRLK				29.87
FLGLFRFNLR				25.91
FLGPAALLQAYRFLADSR			53.36	79.99
FLLAGEPFRVEGFHDGVR				41.41
FLLSNLTGFNPATDILPAEEMLALDR	29.91	14.24
FMVNADGSLGARNAANCGSIEHK				16.83
FNDLFETALRNEPGSSYPPYNVEK			54.89	24.18
FNDTWLPAPYATALHYR	21.23	19.89	29.11
FNKPNRWINSGGLGTMGFGFPAAMGVK				26.43
FNLRTGDTIVGK			15.52	20.49
FNRLTLNELR			40.78	28.2
FNSIAIIDADGRNLGVYR				76.73
FNVIDTPGHVDFTIEVERSLR				32.43
FPVQYVNRPNLNFR			24.74	13.36
FQQMVERLNLR				38.86
FREDVVDGLENAPQAFIGLLEGR				86.76
FREMSPLIDSANMTPAYWQQLR			34.08
FRPGTEEGDYQVK				23.23
FRQGLGDVIEAYEEVAQR				53.13
FSDGEITAEINENVRGK				72.77
FSEQWLRGWVSPQVSQDELVAR				32.2
FSIPTFDLIVSDLRLPGAPGTELIK				25.45
FSQIPAAQGALVSLDPQNGAIR		25.38
FSSPQDAIEGTLGMLARK			27.05	33.64
FSTVQGPRGSGDTVR			14.2
FTALQSGEIDLLSRNSTMTSSR			69.26	101.48
FTDVYADTGFLAMDLEDRGLK				22.24
FTEVGYVGRDVESIIR			41.2	25.92
FTKPPTGDVLAIDRIK			23.78	20.24
FTQRGGTMSGGEQQMLAIGR				43.18
FTVDLTEQARSGK				36.73
FVGIYGARGLAYIK				14.34
FVHPAVADALTLRFK			32.97	34.83
FVLPWRWFPR				23.59
FVRAANYALENR				36.12
FVRAQTAAIQAK			27.63	27
FVRMVLPGNVIIDK				23.57
FVVLAALEALADRGDIEPK			58.63	84.56
FVWPPVIAALHERQK			14.19	23.36
FWLYADGRR			15.32	17.85
FYFARLLPR				18.68
FYFQRILPR			21.8	28.66
FYLSLEDSLMRIFASDR				54.44
GAAFFRNFGGNVVAAISHLGEEPSINDLIGSVK			47.32	46.33
GAALTTFISLAGRYLVLMPNNPR				75.35
GADATVVYGVNHDILR				16.41
GADFDYGSAAARLAEAAAQLR				36.84
GAFTGAITSRAGR				51.6
GAGLNEMVQAIRLVFAGQR				45.4
GANSNMHATEAFLALADATNDPR			42.88
GANTALDALYHFNNPGDMLRPYVSAGFSDQSIDQNGSNGR	23.33			51.97
GAPPGYIGYGEGGVLTEAVRR			46.98
GASVNTLRLWR				23.27
GATGENLLQLLECRLDNVVYR			30.4	49.42
GATLAFSHGFAIHYNQVVPRADLDVIMIAPK				16.38
GAVPGATGGNLVVRPAAK			30.32	48.4
GAVVAPLITSNAVETYALRSVLEGFALR			16.26	29.25
GAWVGVQRHFR			14.1	23.59
GDLFLRGFDGAVR			32.98
GDNITTSTSEGGTEREIFNQFK			53.06	46.36
GDPLAMQRLK			48.58	36.57
GDRVNPGEILVEIEG				20.82
GDVGLASDRFGVAVGQEILK			29.92	57.8
GDYQESWQPQAMSPAALAESERVAK			16.42
GEGADRLISFGVSSYGYDVR			15.26
GEGSMDAGNMLKPALARGELHCVGATTLNEYR			20.37
GEILGLFGLVGAGRTELLR				31.32
GEISRAALFGK			40.56	62.37
GETQALVVATLGTARDAQLLDTLEGEK			45.58	25.36
GEVIGGRQEELKPQAPAPR			30.04	28.81
GEVISDGPSDPHDILRLLGVSALAK			31	21.98
GFFERLFGGR			24.31	36.55
GFGFITPESGPDLFVHFR			70.52
GFGFITPESGPDLFVHFRAIQGNGFK				13.67
GFGHTLGNALRR			59.55	65.55
GFIAVDDHCATAVPGVFAIGDVVR				21.85
GFIAVDDHCATAVPGVFAIGDVVRGMMLAHK			26.62	25.63
GFLVNVAR		13.42	14.84
GFSDEAREALLGYR				72.39
GFSPEEGAQSAIAAIRSLAVDVDIPAGLR			47.81	65.94
GFTMRHPSVPENLR				19.51
GGALRYIDSIGVAEFVALADQYADLGALYHPTAK				38.99
GGANEVGESIVDQQALRILDQEIR			14.41	65.87
GGATIRAICEETK			18.65	38.66
GGDLNYDVVIASPDAMRVVGQLGQILGPR			53.75	52.24
GGELFAEGVALSAIAERFGTPTYVYSR				16.1
GGFHDFTIMGDGVHVFPR				19.7
GGGHCMTCPIIRDPIDY			41.28
GGHEVGIRATHYSNAGIK				16.4
GGHHFVNYRGETIPW				14.53
GGIAYLLEQEYGISLPRR			80.79	84.79
GGLTPHNFLISSFDRAAPQGTGAAK			32.04	41.96
GGQNVRLASQLTGWTLNVMTESDIQAK				20.45
GGRIFTFTALTVVGDGK			19.81	62.7
GGTVGRGGGPAHAAILSQPPGSVAGR				16.95
GGVIDSVDASRIVVR				59.74
GGVLGLAQLAIGGMALARGITGHCSAK				19.15
GGVSLRPGDGIIHSWLNR				21.45
GGVSLRPGDGIIHSWLNRMLLPDTVGTGGDSHTR				35.48
GGYHDFTIMGDGVHVFPR				21
GHMVRLTQLWIK			14.6	32.43
GHQAAQLDPLGLWQRPAPADLSITHYGLTNADLDTTFR			20.5
GHQAILARLR				30.12
GHSLQDPYLNTLRK			23.55	29.54
GHVMHADFVRVVAGQK				29
GIAQLAQLRER				42.59
GIASASLAAILEARGLK			55.87	34.19
GIGDLNVAVTFAGVTFRPGEYVYADNNGVIVSPSPLK				27.34
GIGMTFGQRLR				25.31
GIGQAIALELGRQGAIVVGTATSASGAER			73.55	64.72
GIKPLAPDLRSVEDLAR				22.16
GILPDLFREGQGIVALGK			42.59	44.36
GINLSQGSRNSYPIYDNK				40.27
GIPLAATTAVALAEHHGRDLPWCFNR				20.15
GIQALLREVSSDVLVLALK				26.53
GIRLQLANGQLK			44.14	45.96
GIRVNAVAPGPIWTVLQPSGGQPR				63.37
GISVVLAELRR				54.86
GITINTAHVEYDSAVRHYAHVDCPGHADYVK			55.15
GITNLHVPSDVIVDASMPAMIRDSGK			47.89	58.33
GIVLAGGSGTRLHPITLGVSK				19.47
GIVRIQEEVEIVGLR			36.93	40.56
GLDALLSGPTVSSLEEQAVQVDQR		48.01		60.94
GLDDVVRNPIYSTGVGLLMYGLQK			49.46	51.03
GLELNAGRFTAESR			56.34	57.26
GLFNPAMLDRLLTDPNGQLTPLR				34.07
GLFNPSMLDRLLTDPNGQLTPLR				34.07
GLHRNDFIMAAR			24.25	32.38
GLIGFRNQFLTLTNGAGILTSIFDR			15.71
GLIYSTRLLLPR			57.61	55.41
GLLGNNIGTGRELFGFMR			41.98	102.6
GLMPDGTSRFSYK			30.19	34.4
GLNALWNAGGIQYAPPVR			84.63	64.23
GLRALDDMR				13.62
GLRIGDLFHR			36.47	36.7
GLRVVGVAGGGEK				14.22
GLSLGMRLDNWPPASLK				40.14
GLSLLDLIEEGNLGLIRAVEK			14.12	32.96
GLTATGRFTFDPGFMSTASCESK			17.45	27.19
GLTERYPIISIEDGLDESDWAGWK			47.1	36.37
GLVLTGGGALLRDLDK			34.23	44.88
GLVVPVLR			57.92	43.69
GLVVPVLRNAELMSLAEIEGGIATFGK			94.68	99.97
GMAIDTALPSGEEFPRFR			26.1
GMGSLGAMSQAQGSSDRYFQDSSAGAEK			32.84
GMQLRSGPLQLNFSDTYR				38.73
GMSHESSSRTELNIPASQR				18.73
GMVTFLDTPGHAAFTAMRAR				43.56
GMYLLEEDTREAAHHVQLMGSGTILR				15.48
GNDQVRFELGAYALKPGVK				32.13
GNELAEGIRADADR			52.99
GNLTRPIVVDGSDEAGR	22	28.42	29.07
GNNDLLVLTRPDVIGAIEK				40.36
GNQVRIGVNAPK			16.05	24.22
GNVVTVIDTRQR				36.45
GPALLQNILESGLRFGEMDIFHR			30.51	51.02
GPFDARPKDDIGIGFSR				13.24
GPGLEEGMRIFQDIK			13.59
GPGSRDFVLGNTK			29.05	42.4
GPLTTPVGGGIRSLNVALR			77.56	92.44
GPQLILSRTAPEMLIELFR				51.79
GPSLLEDFIMREK				24.56
GQADFSNLTAYAPVNVDSIARLDSVLAPNLPTAYAK			28.99
GQAWALSHLLR				14.85
GQEVRLSVNQER			26.39	17.96
GQFGHCWIRFAPADEGQEGLQFLNEVVGGVVPK			40.33	37.97
GQGFPIAYVGDVVGTGSSRK				48.74
GQLDPIYIDRGVDLAPLVKPLLR				17.32
GQLPTRLWLSPPTK			33.18	36.32
GQPVFIVRR			16.83	32.63
GQRELIIGDR			46.08	63.76
GQTLPVIDLSQAIGMRPLVPGPNSTIIVTEYNR				23.93
GQTSRSGGTIAPGFEGGQQPLHR			43.39	53.63
GQVAGQTALSTVGQSGAGLTYRGYDVR			33.77	39.48
GQVLRDNAFQHLSIANPK			34.41	54.49
GQVMTAVVVRTR				37.71
GREMAHQELGMELLK				30.36
GRFELHHNIEYSDEALR			15.86	24.91
GRFGYGYVNR				14.57
GRFIYYVGPVDPVGDEVVGPAGPTTATR			24.85	30.05
GRIVEIYGPESSGK			60.8	67.19
GRNAAIGAAGGALAGGAAGYYTER			71.69	74.99
GRNNVNGGTEVFAEEAPAAAAE				48.76
GRPVGVTVDPRGALIIADDLANTVWR				16.2
GRQVGLITDAFTLENFIR				20.56
GRVKPNTPVVAIGADGK		24.67	60.89	24.34
GSAAQIRQLAGMR				70.04
GSAVNPVLREGNSDR			14.92	20.27
GSDIEETALQTNLEAAEEIARQLR			89.62	113.18
GSEVGAHILSGAVFEPR				30.51
GSFENLSVAIVGDILHSRVAR			57.95	41.03
GSFPALMLAPVNFDALYAQELQR				16.97
GSHPMGHETGPRADLYLEGSDQHR				18.74
GSIPVRNDMLADMGK		48.38	70.91	76.96
GSIPVRNDMLGDMAK			33.85	38.73
GSLTEPGRNSPFR				34.63
GSLVDSQRLR			18.77
GSLYVTRPTLATYANNAENLQR			88.72	65.34
GSLYVTRPTLATYANNAENLQRMADELFGMIASGK				42.98
GSNPDNEEEEMERHASDDEPFAALAFK			42.62	32.62
GSRVQAVSGELGGER			54.21	37.64
GSTHLALDDIRESIAELQHYR				38.22
GSTSITDLSSHVEEAVERGWVYGSLMFGESQVR				21.17
GTFANIRIR			30.14	21.19
GTFLRGFMCDFIEK			19.3
GTGVAATELGLMAGADRVEGCLFGNGER				27.19
GTGVFLLGAVLERFLAR				54.62
GTIEEFLRVFFEK			21.34
GTLEAGRPAILR			21.86	29.92
GTLEAGRPAILRR			19.24	29.9
GTLSAIIHQLMGGLRSSMGYTGSADIEEMR				18.37
GTPGFSGADLANLVNEASLFAAR				76.96
GTQHHVTMPARDALDDEFFEIGK				31.95
GTQIVDEAREQAR			54.25	46.39
GTREYNMALGER			47.3	44.38
GTRIVLHLK			22.86	25.14
GTVVTGRVER		54.33	55.35	66
GVAMNPVDHPHGGGEGRTSGGR			44.77	25.23
GVATEIVVVSIGPTTAQEQLRTALALGADR				26.88
GVDWQLAREAMER				17.57
GVELAVRQQLNQTPH	16.23		15.2
GVENVIRAAK			16.65	25.72
GVFFSLQDLPEAARVPGPAR			44.69
GVGELNVAVTFAGVTFRPGEYVYADNNGVIVSPSPLK				27.34
GVLPLDSQQILIAQRGEK				77.26
GVLRFGEFTLK			26.71	26.24
GVQELRQEGMNK			51.84	30.57
GVQYVLQRYK			34.52	42.9
GVRLYATDSEADLR			26.99	39.99
GVRNVYLGEYTR			23.59
GVRPTVRGVAMNPVDHPHGGGEGR			19.95	28.71
GVRPTVRGVAMNPVDHPHGGGEGR				16.56
GVRYADEVVR				25.41
GVTVGAMTGLRK				14.93
GVVDSNDLSLNVSREILQK			55.37	50.28
GVVRSQIINDLPLGR			67.34	61.26
GVVRTFQNVR				13.85
GVVVESRLDK			38.42
GVYNRLVGSEENPAEDASTQGLINYFR			21.55
GWRFYTFIGK				15.7
GWRIAEVIR			28.34	34.74
GYGDRVLIDNLSFAMPK				35.62
GYGDRVLIDNLSFSMPK				38.45
GYGFIQREGGADVFVHYR				16.29
GYRPQFYFR			25.07	26.12
GYRPQFYFR			18.23	18
GYRPQFYFRTTDVTGNCELPEGVEMVMPGDNIQMTVTLIK				23.33
GYVEVRHIGDQVR				14.23
HAEVLEQIGFNLNNGIGDLYAR				38.03
HAISTVVPVRPIR			27.29	52.32
HAIVAGRLAYLAGR				25.13
HAMIAAGVPTVPGSDGPLPEDEETALRIGR			13.62
HATEFGGYADNMRK			27.99
HAVMPGWAAVVGEQGVADVASYLVTSLHGRK				57.21
HEQAATHMADGYARATGK			52.12
HFGWCSRIR				25.2
HFLSLMDFTPEELLGVIRR			57.37	56.41
HGDSGAAHFIAEHVCPQVAIINGGDGR	21.89		26.13
HGITRALMDYDETLR				49.37
HGLDAASLAR			50.62
HGLDAASLARLPASK			83.45
HGRFVALLGDLQGPK			39.89	42.41
HGVRGIPTLMLFK			18.98
HGWPGNVRELANLVER			16.28	39.39
HGYWFVAQQQLTTHNGDASR		22.56	21.74	34.03
HIDVQVVSPTRAK				52.15
HIEERAALGIVPQPLNAEQTAGLIELLK			34.85	56.48
HIPGGVNSPVRAFK				32.65
HIVTLLTRK				15.95
HLAVSNFSVENPRGFGLLQR				36.23
HLFCEVPISFVDAALGGELEIPTLDGRVK				21.12
HLIGAAIDVFPVEPR			46.4	36.68
HLPEIRQGLR			24.12	32.41
HMTEGGRVINIGSTNADR			22.62	27.1
HNAVERVIVAGLPK			24.24	39.9
HNDFVTRMVER				46.25
HNLVGIRDLVER				24.81
HPALHPGQTARIER				29.56
HPFMIDRAVK			24	22.86
HPGQLSGGQQQRVAIAR				27.37
HPSVPENLRGTFAGLMVDDVLEHIR				37.13
HQGHLVRAAVELAK			14.48	20.54
HQVNIFYTAPTALRALMR				58.13
HSFLVACRQDPVLR				30.08
HSRHLLSDAYEEVK				36.38
HTAEFPFETLSTLLRQPVPIDLESVER			13.38
HTVSRLIGAPPGYVGFDQGGLLTEAITK				36
HVAVQVDATVGTR		55.4	37.97
HVERVDGHLVAVSR				16.19
HYEIIFLVHPDQSEQVGGMVERYTK				51.13
HYVTPARNVHSHEMAFR				30.75
IADGLDAASRAAR			64.3	53.94
IADQISDAVLDAIIAEDKFAR			43.63	29.51
IADRIEANLEVLAITESWDNGK		25.3	37.82	30.42
IADSLGIDRPVISQPLYNIVNR			57.85	70.89
IADYTIHPQFIERWSPR				30.58
IAEAVAAITR	13.04
IAGLLRFASTQGDDGEQIVGLADYLAR			32.1	35.88
IAIGDVIARIPQETSK			14.03	18.22
IAINGFGRIGR			51	49.56
IALITGADSGIGRAVAIAFAR			43.36	40.14
IALLGLPR		19.13	13.39
IAPRGVTILAK			25.92	22.27
IAPVTLRAQR				19.93
IAQLRSGLLEALEPHGLR			42.01	23.1
IARADGSLAPLDMGR				31.27
IASCDVADAQRAVENAR				94.69
IASITDVTPIPHNGCRPPK	27.91
IASTWEGIRAAEK			18.37	68.01
IATDPFVGTLTFVRVYSGVLASGDGVINSVK			31.35	41.06
IAVALDTLLELTADNPVQVDR	45.22		18.5
IAYVVENARVEQR			48.88	22.4
IAYVYYPGLASHPQHELARR		14.53	44.43
IDAWHQARAGQAHDAVAYK				23.11
IDGMIVGLRQVAALPDPVGAIR				41.42
IDIHRPAQTAR			26.69
IDLSSSQGISDYVFHLLR			15.83
IDNFLLARLK				15.15
IDPLVGREAEVER				24.53
IDRLSVVSNK				18.41
IDSMAADVYRYLSFDQIAEFR			40.65	59.56
IDSTGNQLEALVEIYRMMRPGEPPTK				23.93
IDTILIDRLAALEYAK			62.8	61.79
IDVVFECTGLFTDRAK			53.8	87.32
IEALELQNLLEVAEATAIAAEVRK				46.99
IEALYQALAFLDRR			14.27
IEGWAGADAAREAITK				21.31
IENIFMVDRTGVIHSGR				23.84
IEPGQQMIAEWRGQPVFIVR			38.35	54.07
IEPSLEAAFVDFGSERHGFLPLK			21.02	41.4
IEQSRQELEAAR			29.02
IERAEAVADDETLDGLIK			98.59	114.27
IFAQGELGR	24.99	25.27
IFDAMNDVRNLR			36.82	76.46
IFDSIRLLQR			68.29	16.14
IFESQDSAVRGILADEVK				57.66
IFGPVTRELR				40.28
IFISAGEHDMADNIVHIVLARLPDAPAGTK			14.38
IFIVARPGVTLTK			13.37	22.68
IFLDLQRLLKPEK				24.02
IFTEEGVSIPVTVIEIEPNRVTQFK				38.5
IFTTPEYAGWRSLR			20.71	48.16
IGAAYLPLDVQWPQAR		29.94
IGAHIPVPGINPDRLADLFR				37.6
IGAIHSVVFGGFSPEALAGRIIDCK				38.5
IGAVHSVVFGGFSPDSLRDR				31.75
IGDAPLIAIIEPR				44.08
IGDLFHRER			24.32	32.61
IGDPSMWNPRIETVLR				16.82
IGDQMQRELAQLIR			38.07	56.84
IGFSIDDLRLER				51.56
IGGEHGIGRLDIVENR			60.26	76.23
IGGQCSIEPLFEAR			60.76
IGGVAHDLPRGWEK			19.6
IGHTVEVLDTPENRGMINK				71.35
IGIAAVDLLRTELNSLHSR			29.92	52.19
IGLDVTSVGTAIIERAVR			13.98
IGLLMDMTLRDIER				43.61
IGQFREDLYYR				26.9
IGREVGYPVIIK				17.58
IGRNVLR			15.98	28.25
IGRPRQLYTGYESR				34.45
IGRVAQLPFIADADHGYGNALNVMR			28.87
IGTIADLIHYR			15.21	34.07
IGTTGRGIGPAYEDK			19.97	47.87
IGVIRALAADAPLLLMDEPFGAVDPINR				45.89
IGVSEDFVEARLLR		13.99
IGYPLVVRPSYVLGGR				33.88
IGYPVVGIDTLRYYWQHK				17.95
IHRSNLVGMGVLPLQFK				30.22
IHVTDTILRDAHQSLLATR				32.26
IHVVIGHGADAVRER			13.31	19.95
IIDHLTHNVYRGR				13.56
IIDMAQSEAEDVTRR				60.31
IIERVHGETAPYLQQR			22.55	66.4
IIFGRDDILPR			23.73
IIFSGAFRR			17.11	43.32
IIQELEGVFRGAQWNVNK			38.13	47.3
IIRPSAEYTGVEQRK			15.55	24.3
IITTAGEILRK				25.58
IIVDSYGGMARHGGGAFSGK				30.61
IKPISLEAMYQRYLK			31.22	43.4
ILAAIDPFHRDGR			24.41
ILANELVAINQYFLHAR			47.29	51
ILDQEIRDADTALANAK				58.43
ILEAIRLLGLEK			20.04	20.8
ILFENLTPLFPTVR				47.1
ILGLIVR	16.05	15.9	14.74
ILITTHPTQR	13.76
ILIVDDDPGLSSLLERFFVSK			41.8	77.41
ILLIDDDSVRR			39.13	27.61
ILLVDDESAILRTFR				76.34
ILMIDGEPVDYCLARIPAAGETR				17.5
ILNAALQAIPAGER			13.84	13.65
ILTDSTLDESPTVAPNGTMVIYATR	26.22
ILTDSTLDESPTVAPNGTMVIYATRQQGR			52.43	53.58
ILTEGSTTADWPLSRK				55.43
ILTRGGLFMYPR				19.95
IMLSGEVARAVTIGK			55.45	57.04
IMMNVGNPDRAFDFAQLPNAGVGLAR				22.81
INAGARVNGLSYSR			65.59	57.76
INATRLLILHAAR				25.63
INDAIAALEALQGVVGPVVR				50.81
INDAIAALEALQGVVGPVVRIR			16.13
INDASGRYIEFCK				44.33
INETVNDRDGNSVTNTR			18.04
INIDANAMYRQPK			73.66	49.13
INLRVVDAER			22.34
INVSNFRYLTPGAR				51.14
INWVAGIINGTGNFILTEMREK				33.11
IPAAIHVSPEAYVGGALARVQEGDIIR				24.21
IPALLDRSVEPPLR				47.04
IPDAYERLLLEVMNGNQNLFVR			39.6	43.66
IPLIIGR				21.54
IPLIIGRGLTEK			22.93	57.49
IPNYRNLMNSYSALTAK				28.51
IPRGVLMVGPPGTGK				30.59
IPRNVLTICLGK				21.49
IPVIAGTGANSTREAVELTR			20.11	59.68
IPVLALHGQYDEVVLNPMGR				32.83
IPVVPRAEMLAELMR				29.39
IPVVVRLEGNNAELGAK		22.74	45.97	90.49
IQALIDTLRK				27.74
IQEEVEIVGLRDTQK			69.53	61.18
IQLTNRNGENISNDR			69.53	28.03
IQLTNRNGQNISNDR			19.18	58.82
IQPQVYAGLFPVSSDDFEDFREALQK				29.44
IQQEVLVTPGRNANAQIGQFVEVK				21.26
IQRFLSQPFFVAEVFTGASGK			64.6	94.15
IQTSRAGLDNPSKPIGVFMLAGTSGVGK			17.94	28.15
IQVSGRLGGAEIAR			33.93	52.19
IQYTMIGDPTLAISR				38.58
IQYTMIGDPTLAISRNFDVLIEEAGLADR			29.81	33.54
IRALGFPAPGAYSVYAR			21.52	23.34
IRFDEDCGIGVKPVSK			66.4	69.01
IRGVESGGEVENLPAHTFPTDDGGVDMK				29.88
IRHAGAIFMGR				60.65
IRLVLQVLK			27.2	29.89
IRMEIDSKPEVLDR			64.79	30.68
IRPYVTYFNSSK			27.84	29.65
IRQLDIAPVVAEAVR			41.7	46.68
IRQVIGHLANANPEYR			78.51	74.41
IRSAGADVVYFGGLHPEAGPLVR			22.67	46.77
IRSLVLASPAFK				17.84
IRSSVPIYAFTPHR				40.67
IRYWGLSNYR				15.8
ISNIREMLPVLEAVAK			84.11	61.99
ISQIRAQVAETSSDYDR			52.87
ISRFGLLEMSR			45.28	66.5
ISVSAIRNPAELPWAAEK			61.83	79.02
ITAQDLGLWNDEQIEPLQRITR				24.68
ITARHINQLEK				26.25
ITAVIPYFGYARQDR			15.51	41.7
ITGQDVGRGTFSHR				33.11
ITHVFNVDMPYDPESYVHRIGR				35.84
ITITSSSREVLK				31.38
ITLDAAERAFAALK				41.39
ITLDELSRR				28.43
ITLEPLERGFGHTLGNALR			36.13	60.06
ITLQALRELEHAFR				34.24
ITNLQDFVLNVDQPEISLQHATESALRHVVGSTAMDQVLTEGR				26.04
ITQIYEGTNGIQALDLVGRK				48.48
ITRALANISQGLEQCLFLGNMDALR				41.55
ITRIEPSLEAAFVDFGSER				53.37
ITYIDGDNGILLHRGYPIEQLAEK				18.35
IVAEEAARCGSPYVDHR			41.38	22.89
IVDAAPSAAFRIK			19.85	39.14
IVDLLTEHAAAVVR			25.11	30.38
IVEGATFERLR			54.82	63.27
IVELNDGGVGRDASELLR			93.59	108.26
IVGVTDLFLGSVMNRHGLDAASLAR		38.66	79.65
IVGVTDLFLGSVMNRHGLDAASLAR			24.79
IVIAGDTLANEQIQALHTRLK				42.4
IVILPNDHLETPHFEVQRLR				33.28
IVNLNNGVLGMVRQWQDMSYGSR			35.32	24.85
IVPELITHSSPGDLFVTR			33.34	50.72
IVPGLMMGALRFGHLPTIFVPGGPMVSGISNK				15.53
IVPSRITGTK			23.61	23.6
IVQALDLCAQRGR			75.51	93.06
IVSEALGALRIK				23.24
IVSEGGVASGVRR			40.09	42.4
IVSGLIREHEGR				18.06
IVTRFEDAGLR			37.12	58.13
IVVAAAGFREEDLDLQVEK			42.41
IVVALGGNALLRR			48.38	55.36
IVVSGGRGMQNGDNFK			36.55	49.36
IWIRVFPDKPISK			21.3	20.79
IWIRVFPDKPVTK			32.55	26.92
IYADNAHSIGNTPLVQINRIAPR				44.53
IYDEVAATPHDQLGLVTREPVGVVGAIVPWNFPLMMACWK				20.2
IYFAGLSLEALARAEEGR				56.54
IYGVLERQFSGYYK				41.72
IYVRDLSFEAPK				29.29
KGTDVVLYGFGR			13.06
KPELDGMLVAQSVAQQLERR				26.22
KPETINYRTFKPER				28.69
KPGQLSGGQQQRVAMGR				16.09
KPWRIDANIATPDHNVPTTPER				50.36
LAAESIDVTLPGRGQTSGGLHPVTR			17.17
LADDRLDKPFLAGADER				27.78
LAEFGGDISQFRVVK				54.22
LAEGIRQFAR				37.94
LAELESRWAEEK			42.8	54.63
LAEQAEWDARVAER				50.45
LAFDTHQQGPRPGLLMAPNWMGVGAGAEEIAR			18.36
LAGEIERYAR				30.47
LAGMEDGFGEILVPTEEVVEMRNGQK				14.66
LAGPQSLIGLPTYTHNGVEYTR				16.39
LAGRDQQGNQAQPQLFK				22.22
LAHPFMPFITEEIWQR				27.63
LAHVSVEERTQR			33.77	35.5
LALTPARIDGMIVGLR			55.77	51.91
LALVGFGGVNRALAQLIAER		46.48	141.7
LAMCSMQADIGQPDRHQVIVPR			42.87	31.93
LAPGQAGEARLSLNEAQFR				93.85
LAPVVQAGGHQPSRVNPER				27.76
LAQEDPSFRVK			36.73	56.4
LAQFLQENPDRK				32.4
LAQGVGRVQEAVGK			80.63	87.65
LARALEAAGVPIIGTSPDAIDR				36.92
LARAYNTVIPSSGK			32.22	49.75
LARDLTEALDR			27.63	39.58
LARELLDGHNLVK			16.67	28.65
LARQQILNGSLAGDFESVAQALLQVAR				32.79
LASRGFALDVAR			18.83	42.4
LATEIASRLR			39.2	45.92
LAVDFIELQRGLILER			42.77
LAVRDGNDLAAR			48.39	27.89
LAYLAGRMPK			13.26	14.61
LCERESPPAVVFCTTR				32.47
LDAAITRASQCR			13.85	13.29
LDAALADARLGVR				43.36
LDATVRQVMTPK				54.83
LDGAGFFTIFRR			39.29	47.6
LDGEIRISGAK				14.27
LDGHGGELMSRATR				16.97
LDIVENRYVGMK				22.02
LDLDSPGLEPRLK				45.64
LDNLIFVINCNLQRLDGPVR				31.52
LDNVVYRMGFGSTR			46.1	58.6
LDRSLGGIK				45.8
LDVTSQARNEGTVVSVSDGIVR			32.95	99.11
LEALIHAFSLARR			16.01
LEALVEDLVQRTIEPCR			61.63	96.86
LEAVLGLNFEQFTR		13.22	13.13
LEEIALTDPYFIER				33.64
LEEIALTDPYFIERSLYPNVDFYSGIILK				34.19
LEELGIPFEMTRR				25.77
LEELTPNYGAERR				27.39
LEFGREYIIPKPMDAR				57.79
LEFIINRMIGVHPK			32.72	35.78
LEFLRPVLERWFDCIDR			13.69
LEIVEIGELPLYNEDLDVTPPAAYTAFRQK				17.25
LELEAVQGLLPRIDADFVR			20.87	42
LEMRGLATTIK			15.95	25.09
LEMTSVPGR			18.31	19.92
LEQVVRLIR				15.78
LETAVGTLNRLQAK				53.59
LETVAEIARLER				51.91
LEVDAGLIEDADASGFSRFFAAIAQHR				26.63
LEYNIPARGLIGFR			20.85	33.3
LEYSSLLYVPARAPFDLYQR			61.46	68.73
LFAELLPERYGIEATFVDVGDLDSVR			52.16
LFDANPAIGFLALARK			31.42	39.49
LFDYDETIRPETTLESLATLKPAFNPK				36.01
LFFDNDLRFLAQFR				34.51
LFGLTIDPDRLTAIR				28.56
LFLLVGR	13.75	13.75
LFLVLPR				30.32
LFNFREIR			27.17	28.3
LFPDMFPLVRQVQIAVDFAK				19.53
LFRDIGLPPINPQDDR				50.06
LFRDQFADAMQR				59.73
LFTALRGGANEVGESIVDQQALR				78.27
LFVEHGQEIYGGQIVGLNSRDNDLGVNPTK				22.49
LGAAVGASRAAVDAGFVPNDMQVGQTGK			55.88	72.12
LGDEASLLYLYQNLGERLR				30.05
LGEFAGTRTYR			69.27	69.37
LGFELQR			14.14
LGFNMPILYSGNSRK				20.36
LGFNRLPGDFIK			14.42
LGFPMATPDLRDEVLAK			17.89
LGFRNLSTFAIK				23.01
LGGAEIARTEWYR			66.89	73.65
LGGNSLLDLVVFGR				43.41
LGGNSLLDLVVFGRAAGLHLEK				30.31
LGIPLGRDEHLPYR				30.75
LGIYPGFGGTVRLPR				51.64
LGLDYVDIFYSHRFDPDTPLEETASALATAVQQGK			20.2	30.64
LGLELGLPYDMVYRHPFPGPGLGVR				25.05
LGLEMTAQQIHALLQREYLQANTPYALVSHR				21.07
LGMDVRIGAPK			26.23	61.35
LGQPDMTLLDARALPR				59.75
LGRGVDDLDLNLEDFVQK				24.54
LGRKPGIR	18.38		18.14
LGVALARDESIEAAR				59.36
LGVGIQGVALGER	45.19	45.85	45.17	45.85
LGVLLIRPLLEAFR			41.81	43.18
LGVNDGALLSLNVAGQTLRLPLR				26.47
LGVRSLEELIGR				28
LGYARGAQVSYNGQPVDIAPFTSGETAR				13.38
LHQLLERQSYR				24.66
LHWNQNLDEVLGDASGVTGARLR				35.99
LIAAAEEERFVR				32.33
LIAATNRDLAEEVR				20.24
LIARVGELEK				22.19
LIAVGYDPVYGARPLK			41.74
LIAVGYDPVYGARPLKR			21.41
LIEIAPSPQLTPEQRAYIGDLSVR			20.1	26.54
LIEIERDHLADLPR				29.2
LIGADGEQIGIVSIDEALRIAEEAK			51.21	73.52
LIGALGR		17.68	18.42
LIGAPPGYVGYEEGGYLTEAVRR			36.35	19.78
LIGGQTRLR		15.5
LIGLDAATGNQRWLYDSTPAVLTLR				39.49
LIGMLDSPYVRR			51.24	34.8
LIGTDPRSDVALLK				36.97
LIIRLQPDEGISLR				56.91
LINQCYRVVGLK				32.34
LIRLATTLLPLIK				38.87
LITNPECRQYILR				72.72
LITYGATRDEAMAR				54.74
LIVAVGRRPVTTDLLSADCGVEIDER				34.52
LIVRPLPGLPVIRDLVVDMSIFYK				17.25
LIYYPTVTREPFENEGR				53.34
LLAISPLAR	15.97	18.78
LLALSRAHDLLTR				33.16
LLAQETGLPVIVAEDPLTCVARGGGR				23.3
LLAQSSLRYR				29.72
LLAVFAEKR	16.88	17.08	17.14
LLDECSFSYTRQTEMK				46.33
LLDEGRAGENCGVLLR		65.28	76.45	92.99
LLDHTATLAGDQADELRSQIHETLLR				30.29
LLDLSAPDIIVRNEK				24.23
LLDPHSRNSDVVIGR				20.67
LLEARTQLANLLTYMDGK				22.64
LLEEVSFSAGDLASAHNEAPIR				18.28
LLEIPEGFVVQRQVAK				32.3
LLERFDHAQPQVR				36.99
LLERNQYQVSEAGSVQEAQER				37.85
LLFDLHGRNGAAIASLMDSFR				39.34
LLIAAAAQVMR	15.92	14.98
LLIGLVR	14.82
LLLGHLTRIEGVTSVR			21.44	27.21
LLLGQERTSR	14.59	13.57
LLLIDALGTRFR			15.59
LLNQADRLAQQK			32.44
LLPDRFSAVSGPK				24.32
LLPRIHSLSASVK				22.85
LLQIEHLLNRKPGQLSGGQQQR				13.16
LLRAIFGEK			15.97	25.52
LLREQEITK			29.59	14.27
LLRHCPTPVLLVK			35.66	38.93
LLRQSGTLER				39.32
LLSEWYLRVR				50.97
LLSISLPR			38.67	39.5
LLSISLPRVR			31.35	44.85
LLSSGPRTGINEINLPAR			34.36
LLTDPNGQLTPLRGSR				58.69
LLTEPDGNVSIVLGQHHIRATTGEFTFTSK				23.41
LLTYLNFPLEASYLHATRYR				43.67
LLVDQGFMTR	15.87	17.19	17.05	17.19
LMATNPSEFDPRK				15.51
LMDDFARYLDK				16.6
LMDWVDARFPATK			30.03	36.55
LMGADITLENQREVGGEPVADLR			36.65	39.26
LMGFGHRVYK			16.88	14.66
LMTLDAPTQRFLTLEK				45.8
LMVEGLIDVLRAR				64.6
LNAQLAPVGRGQPVVVR				50.57
LNATLDEVLGDNMGVTGARLK			38.88	48.69
LNDLSPAPGSRR			13.28
LNGNSRPQTVELSLISPTQPEKDR		13.92
LNILGQMNQIIGQSRTELSENAPTMIAMK				21.92
LNVITLHLPPLRER			44.46	27.98
LNVLLREFR			17.29
LPAIVTTDLRLNEPR			58.88	80.64
LPDAQAVLDARIK				13.01
LPFPVMHVDTRWK				18.71
LPGAWEIARR				32.54
LPGSANAFYERAVNQHLK				14.64
LPNNSAPFTSATVFIVRK			64.25	35.76
LPQAEAIINRMGFNNLGVDHLLAR				22.45
LPYLFATCRFAHYLK				23.51
LQFVAQGLTRVR			34.7	28.8
LQIIVAHERGQR			53.96	48.5
LQLDSSFSPVRR			56.36	68.16
LQMLLRGQNLLGYR				44.56
LQPGITATDMVLALTEFLRK			33.31	59.49
LQQALDAVASARER			55.57	94.73
LQRFEEMQSQEFQK				47.49
LQRLPGATSNTLLLK				53.29
LRAALGLDAK			23.81	42.67
LRALQEDVPGACAWIHECK				30.51
LRAVLTDDFK				22.89
LRDDSPEAHTNQSSYEIAAAAAEVEDVQPAAATR	77.66
LRDLEVQSEDGTFAK			51.31	62.14
LREDVHLLGELLGNTIR				31.68
LREGITATDLVLTVTQMLR			36.37	65.01
LRFASALPALLK			14.54	34.25
LRGLINNAGLALGVDPAPK			16.94	31.2
LRISPSCPLILSYHVALDQAR			29.55	31.5
LRLALNLNK				25.19
LRLMYEANPMSFLVEQAGGASTDGHQR				33.97
LRLQPGDYLLDVGCGWGGLAR				39.35
LRLTYPILR				23.76
LRMAEDALNEQLEK			51.81	76.87
LRMVELPIAVPVILAGVR				48.95
LRNTYLDPLHLLQAELLAR				35.42
LRPGTVLEAR				13.83
LRPSIGYFHSSK			46.43	64.05
LRPSLGESSGIVCPR				47.64
LRQFQDLGHQVIFLIGDFTGMIGDPSGK				44.06
LRQQPGVDPEAVMEGVAR				21.66
LRSALPGLGFVFLELTPEVAADR			19.42	57.24
LRTLMGEYSK			32.32	42.13
LRVALTDDFK				16.52
LRVALTGLTMAEK			40.2	67.52
LRVGAAVGTGK			36.31	22.05
LRVVIEK				18.22
LSALNERTEGEDVATLR			54.36	66.64
LSDLLGDIRTILL		18.3	25.67	24.88
LSEGNPDIAVAVR				89.92
LSFPYNRDQLMFLMQHDSDGFNR	18.37	29.35		26.26
LSFRLADHIEIK			24.3
LSGARFALLR				20.66
LSGAYWRGDAK				14.18
LSGDQVRQLMQLILWK			33.03	15.44
LSGGIRTALAQYR			37.79	49.11
LSHLPNFSRVGLIK				15.34
LSHRYITDR			14.7
LSINQLRALGELK				20.53
LSLLDRGVAFAIAHVR				41.7
LSNVMEVPRVTK				20.19
LSQQFGVPTGR	18.34	21.73
LSRVAELFSAPEVSDIALR			14.97
LSSIKEEEGVPAAEDMIR	15.85	23.83	19.88	20.58
LSYVEECLNGRK				39.59
LTARQIESAR			17.52	29.59
LTATEDAAARAQAR		84.48	91.61	94.9
LTATEDAAARAQAR			81.82
LTDLMRSGK				36.09
LTDSPAILAIGEQDLGLQMRQILEASGQK			24.05	52.68
LTDVAHAMGADIRGFSPEEGAQSAIAAIR			29.78	24.28
LTFPRGTVETPAFMPVGTYGTVK			13.99	36.43
LTGDAADVLARFYDR		14.29
LTGFLDHIVGEGFVRAPHR				18.39
LTGGFTTGEPVRPGGPLIILYADNLAETQR				18.55
LTGMAVRVPVINVSLVDLTVQLK			21.06	31.74
LTGNAIRVPTPNVSMAILNLNLEK			43.11	37.35
LTIRGVPDTPGVAFK			37.42	53.49
LTLASMADGIMDAAVMIRYETALRPAEK				14.66
LTLLRPDDWHIHLR			17.6	64.45
LTLNELRQAVDTIK			59.54	63.98
LTLRPGTDTVVDVK				23.78
LTLYSRFMR				20.53
LTNDNLVDELERLIR				53.73
LTNGTVFDSSVERGSPIDLPVSGVIPGWVEGLQLMHVGEK				23.14
LTQFERGGTAVIPGLATK				61.14
LTQSGVLDAARVQEK			22.64	73.91
LTREYIFSDAGQINLAK				63.39
LTRSEAGAAFGNPMVYLEK			27.81	71.19
LTTADVNYAEALGYRIK			47.14	33.03
LTVHTSAPFGREGGEGIAANR			18.99	52.17
LVALAIAR	15.55	15.67	15.46	15.95
LVALSAGVQRMVR				58.66
LVAPAILELCRR				30.24
LVDLSESAHIERELMLVK				18.71
LVEALGAIRLR			46.65	80.14
LVEGCIQRLGGSPSMLK				74.36
LVELSARVPAK				17.03
LVESTRALFK			19.26	15.87
LVETLDSYIPEPERAIDKPFLMPIEDVFSISGR			45.11	62.26
LVETLDSYIPEPERAIDKPFLMPIEDVFSISGR			13.81	17.37
LVFDGDRALAR				38.68
LVGSEENPAEDASTQGLINYFRGR			41.84	59.52
LVLGDRQALR			42.8	45.52
LVLMPQALGLLLRAR				35.29
LVMLLTNSPSIRDVILFPHMRPQA				19.86
LVMVYQPHRYSR				40.13
LVPEGIEGRVPYK				36.25
LVPGFEAPVMLAYSAR				65.14
LVPNNRETSMQELSPTK				56.27
LVPVLGAFPLPVEVIPMAR				17.43
LVQVNRVAK				22.57
LVRGLDYYSK				24.08
LVRVEGDVVGTYLHGNK			44.36	48.33
LVSAGVDFVRIDK				66.5
LVSDLNRLYR				39.17
LVSDVLSDALTRLFK			21.58	23.76
LVSVELPTTIVR				15.68
LVSVELPTTIVRQVDYTEGSAR			71.08	45.55
LVTAYYTGRPDASVATQR				47.46
LVVWALTWEEAMDRGLR				62.86
LWGELGLRDAVK			18.81	23.02
LWLLMRDLR			44.44	20.04
LYATDSEADLRNIAK				28.37
LYAVAVWR		13.38
LYDLDIESGAREQK				14.97
LYEPEEENPMLGFRGASR			65.68	80.59
LYFEPVTLEDVLEIVRVEKPK			40.77	43.87
LYFTDNFYAR				33.12
LYHGQVIAGFAGATADAFTLFERFEGQLEK			33.22	47.42
LYRQAGSNPDPDSGVEQIFR				34.45
LYVQRVFVMDQAESFLPLYLR			70.2	54.72
LYYLRDLSGK			28.79	43.87
MAASRPYAERIR				27.77
MAELQYGVIPDLERSLQMVDQHGK				28.83
MAESSDQVLSFLRDLAK			55.71	37.34
MAGGMPASSGGQALREMVPVVR				59.33
MAIVDRNVTPLMSVNDPALMVAMPK			65.29	76.07
MAIVDRNVTPLMSVNDPALMVAMPK			13.49
MALALRQSVK				32.35
MALVAPLAECVEAAERIR			36.8	94.8
MAPIIQRLYEQMLEPK				25.58
MAQPFSLRYLLVDGQGNFGSVDGDNAAAMR				26.42
MDARLIAFLDR				32.32
MDDITELAAELGRR				41.96
MDRAGANFLR			42.07
MDTFQPAFSSWLNAPAHQQWLAAEGLRLLAFAK				20.21
MDVAAMVGRK				49.37
MEGAVELAEEIFHMPVRLGVPHGVK			14.57	35.63
MELLSGGEMLVRFLR			80.34	42.95
MFDAIEYRGFEQEIVEELAK			40.89
MFDISQYPHADAVRR				20.8
MFENLTDRLSQTLR				38.71
MFGGTHLVNRAGLAR				15.82
MFHVGNVPEWAERLSK				27.35
MFLADRFIK			21.39	15.88
MFWELHNPTQGMRQGNDIGTQYR				38.61
MGAEAVRELLHAIDLEHEIGR			75.09	61.77
MGELATRSGSQLPYAITTPYR			55.47	87.81
MGEVHDGAATTDWMVQEQERGITITSAAITAFWK				39.22
MGFNADAAATQDSNTRQLFR				50.79
MGFNADSAATQDSNTRQLFR				71.38
MGHRQWYTEIK			39	29.68
MGRTQLQDAVPMTLGQEFR			27.36
MGTIEALRPVKIEGTK				25.96
MGTIESLRPVKIEGTK				26.9
MGVDPARIVTQGYGK				61.07
MGWFSSDRTIR				22.3
MHELEVVRLCVFR				15.76
MHGITREQQDAFGVR			48.79	33.06
MHGITREQQDAFGVR			23.79
MHPRVLEVTER				23.19
MIFRTIGLDSAQGPAAGNYIADHVKPK			26.31	36.04
MIHNDVLRSVR				20.97
MINCRADLNQLVPFK				50.73
MIQTQSMLDVADNSGARR			73.83	103.75
MIRDTAEQFAQQK				19.8
MIVLNREVGEALR				29.81
MKPGITLRDLVHAIPYFAIQNGLLTVEK				23.78
MLAANEAQTPLRR			66.61	66.83
MLAQLPPALQNLHLPLRLR				36.12
MLFGMGSLSLGELAGERMK			28.42	32.7
MLILRGAPALSAFR				28.3
MLILTRR				20.03
MLINATQPEELRVALVDGQR			19.72	48.46
MLTQEEDQQLVERVQR				37.45
MMAESGGADQIAQTLIRAFGK				80.74
MMVFTGNANPDLARR			20.88	61.38
MNEVLAEIPRVR			38.41	49.25
MNLFDFFRANK			21.04	36.99
MNLPVVITREDGSQER				18.45
MNPQDDLDYLDIPAFLRR				30.5
MPETRTHGAVLLDPEHTR				19.77
MPGDLFMERR			41.88	59.01
MPSAVGYQPTLAEEMGVLQERITSTK			45.09	51.91
MQAYQRDFIR			16.04	25.62
MQISVNEFLTPRHIDVQVVSPTR				66.67
MQLSSLTAVSPVDGRYAGK			14.38
MQVNISGHQLEVTEPLRTYIGEK			25.31	24.74
MQVSVENTSALERR				55.07
MRAGGAGIPAFFTATGVGTPVAEGK				19.14
MREPGDYLIER				16.63
MRFLSAPWVGLLQDDAWLK				75.05
MRKPELAAAIAEK			45.71
MRMVAQYTIAGAEQGLVIGTDHAAEAVMGFFTK				28.63
MRNALDEIVVDGIK			45.08	58.86
MRPERIPQLAPR		18.88
MRVILLGAPGAGK				17.38
MRYAHPGTEGAIVSFK				28.49
MSMNPFCEIAVEEAVRLK			38.84	61.81
MTPFLGVLQDRGFK			44.52	67.35
MTSQIRGQTMAIK			14.7	25.82
MTTETAWHNLFGR				19.21
MVEGSRNTGTPPTSAAAASNEANAR			53.68	65.09
MVERELPEVWDVLAEVIR			55.37	53.19
MVQMHANAREEIK			23.6	36.24
MVRHYWAIK				14.25
MVSSGTEATMSAIRLAR				60.54
MVVRQPLELTETVEK			47.45	58
MVVTDMSPGNPQLRR			37.37	22.62
MYEFLDRLLSISLPR			44.02	46.6
NAAIGAAGGALAGGAAGYYTERQK				67.67
NAAVARDLLGSGGVR				89.21
NADLTAADMDAAVRTIAGSAR			104.27	106.76
NAHGFQSPTGPVVREVK				34.56
NALAMRWLVDFAR				29.41
NALRNFIAAEIEDAK			74.75	44.78
NANVFLRGLR				13.67
NAPAEGATGGAGIPPIPAVDFSRFGETEEVAMTR			40.19	56.02
NAPIEPHRFILEPFEAR				28.92
NASLAVLREIGVETGGSNVQFGICPNTGR				22.01
NAVRFGHPSGTLR				16.31
NAVRMSALMK				27.26
NDGPSALIFSRQNLQHQSR			33.02	44.67
NDPQLELAMRLEEIALTDPYFIER				19.33
NDVIMATGRSDYPNQVNNVLGFPFIFR			39.56	51.04
NEIVNFVLRAR				27.2
NEQDVQLLERLAFMSR				35.96
NFEDDLRNFVR			19.81	37.12
NFFATLLLAQGTPMIVAGDEFAR				22.79
NFFSTLLLAQGTPMIVAGDEFAR				48.34
NFPNRLGDGANVYLASAELASVASILGR			79.44
NFRELAQEVGALLTYEATK				56.44
NGDIVALDGVEMSPATVLATLNRIGGEHGIGR				14.68
NGEFSAAPDIAASHRLGDVLQAIR				33.52
NGLIVARNETTGR				21.8
NGQDIATRWNEWLVK				28.17
NGSLLTLSYLGAER				34.67
NGSLLTLSYLGAERTMPNYNVMGMAK			24.75	64.35
NHGAADGRVVAGLQVPHDER				19.49
NIAIEHSGYSVFAGVGERTR			37.5	37.38
NIDPNAFLQARLFPDMFPLVR				39.34
NIFQESPEHASRVILSSPVISPAK				17.27
NIGPSGILVAIIREDLLGR			79.51	67.92
NIIRATGVGLHSGEK				37.25
NIPEANLNVILDRVGAVDGDIVFFGADK				20.84
NISELVIYLVRGTDVR			39.99
NLAQVAELMIRSAMER				45.2
NLDAASMSHTLGAFCPNILFPYARETLDSLVTR			14.21	40.55
NLDLSIVDQVERVTDDESK			20.64	15.78
NLHRAVNTDVEQVQAR				34.46
NLIGFYEAGDLVGIQNFPNVTR	20.16
NLIIGGMNDNTVLGGVRATEAAGFK				23.03
NLINAETRNLLVGLANEVDLK			29.01	58.56
NLINAQTRDLLVGLANEVDLK			23.51	84.97
NLLEDPARLLLDI			14.36	24.8
NLLGAILNEGGLAR				18.22
NLLGAILNEGGLAREAIGR				47.38
NLLIYRLTQDLPVDAEALETALASK				26.05
NLLTQGMVIAETYYRR			39.8	41.04
NLNQIEQLAGCDRLTVSPELLEK			41.72	70.75
NLNRASDALSTSMTR				60.7
NLPHVDVRDVQGSDPVSLIAYDK			44.82	66.22
NLPVRFEAFVPK				15.29
NLRSQGYNAYIR				26.15
NLRVAIEAVK				36.45
NLVANERVDEEQVR	13.51	13.07	13.8	13.96
NLVRFLSDGDR			26.93	27.22
NMEELIRLVDALQFHEEHGEVCPANWK			30.39	23.02
NMGLPINQLIVATNRNDILHR				21.46
NMITGAAQMDGAILVCSAADGPMPQTREHILLSR			34.03	40.67
NMLRQAAMR			35.06	33.52
NMLVRVEGK				17.78
NMTIEQQAAEVRK			34.06	34.32
NNAAHGIEIIGEQLRSMMPWIGANK			66.85	82.42
NNNVVSSIYGR			24.09
NPDVARMLGADGEYGK				59.63
NPEFRSGQFNTSFVESHPELTNYSIK				24.38
NPIVVNDCPGFLVNRVLFPYFGGFAK			35.26
NPLGRDMYR			34.74	31.24
NPPAGEEAFLVDLITNRVPPGVDEAAYVK				20.08
NPWLGRGFVEDLKPEIR				61.06
NQAETYANGVVPEARGQAQR				21.5
NQFLTLTNGAGILTSIFDRYDVMK				22.96
NQIPADAAARTEWMK			39.25	31.07
NQQVHTISPDDMVLQALLR				13.04
NRALQAAANALDAAR			45.17	38.55
NRELMGATNPK			54.39	49.78
NRIDIDPLLLEK				35.24
NRLDTIIQFGR				13.68
NRLVGFAWTALK				25.16
NRSTFANVGGGAK			62.03	61.37
NRVLGMIFEK			19.22	19.12
NRVNELGVAEPIVQR				69.84
NRVSLGLK				20.22
NSPHLEVFRK				17.16
NSTMTSSRDAGMGLK			68.99	24.24
NSVPNDPRSPFVTSGLR			16.06
NSVQPEYVNPETR			17.74
NTGTPPTSAAAASNEANARAAADLQQQQAR				29.08
NTIPVTHEARMPGDLFMER			27.25	45.61
NTRAEDMSAHLISK				36.48
NTRQFIDGMPANHALLWGSR			19.09	52.18
NTYLDPLHLLQAELLAR				46.13
NVARDSGVCVVAR				36.97
NVAVHREEIYQR			23.96	16.96
NVEVIAVSIDSHFTHNAWRNTAINAGGIGPVK			23.81	22.32
NVGHLMTIDAILDKNGNEVPEGILDGLVTSLAAIHSLNGNTSR		15.94	15.82	15.57
NVLRALYTQGYR			22.72	29.98
NVNSFRFIEK				30.62
NVVERASIICPQEK				54.45
NVVTTAGTTSERILK			32.86	60.48
NWRWAGVPFYLR				35.74
NYEERGQLFAR				15.15
NYGSLIGESTAERIK			29.74	29.03
NYIRILTGDK				16.31
NYNMRWVAAMVADVHR				70.06
QAAADANRELGQLSEAK			35.59
QAAMRGDVPGLVK			23.35	51.06
QAIGSEEVIDVRPADLLKPEMTK				25.58
QAITRSIADQAR				14.35
QALAEVVEPRYDELFTLIQAELR			58.56	52.86
QALGQLGALNRAAFANPVAAITGSSGK			19.41	16.52
QALREAFSR			20.3	25.46
QALRPNTRLIHTEVIANPTTK			46.66
QALVELLRR			25.55	38.13
QANVDFVYYGGYHPELGLILRQAQEK			29.31	24.03
QASERVTQAMAGR			34.66	29.14
QAVAVANRLVDQDK			77.12	67.73
QAVAYRQISLLLR			53.73	38.15
QAVPTLRADKPLVGTGMER				40.42
QEDIQHRGFALQFR				58.91
QEPIGTRIFGPVTR			68.25	74.42
QFEGLVERVR			17.18	33.32
QFNIEPARLAR				15.88
QFRALWIAR				20.18
QFWTYLTRK				27.59
QGDMVLVGSNYGRVR				19.02
QGNALSWATSGGSGFRGSR			49.29	53.6
QHYRLVDFR			17.35	17.09
QIAIITYTNAACEEIERR	15.74
QIFEVVERFKPTR				24.17
QIIELLRVYSR			21.27	28.95
QIMQFNTNPMFRAIGEPR				57.95
QIPDWNIEVRDGVMQLEK				19.6
QIRMPIVEFTELFK				15.03
QISLLLRRPPGR			27.47	41.01
QISVADIGTSTVQSR				69.95
QIVLRVLDDLWK				13.95
QLAPLTRWR				20.33
QLDIAPVVAEAVRR			38.24	43.86
QLDPNVIGQEHYDTARGVQYVLQR			34.58	35.47
QLEHGQRVTELMK			47.3	29.97
QLFSAQQSLITDRLAQLTSEVNLYK				39.02
QLGLIDGWLR				24.72
QLGLIDGWLRSIR			38.41	38.9
QLLADLARR			33.83	36.89
QLLHPLQRVR				22.57
QLLPDAVVAISDPSWENHRALFETAGFPVQNYR				36.36
QLPMSGTAERSLTK				52.72
QLRDEAGGTAWLVAK			61.15	50.51
QLRDLPQALK			29.74	23.04
QLRFEIGAK				23.28
QLRGSSLLHPSDVAK			16.1	40.29
QLRLDSLFGR		13.32		26.62
QLVDILMRR			27.06	33.33
QLVEGQEAVTRTAR			79.39	18.72
QLYESQGEAFDALAERNGIAPEQR				23.52
QLYTGYESRDLTK			49.95	58.55
QMGVPVHINIEEIRKPELDGMLVAQSVAQQLER				17.21
QMLQEMGREPTPEELGER				51.68
QMNSDEALLFIR	61.18	48.91	60.69
QMNSDEALLFIR			24.98
QMQTALAGSNGTASIELVSLDR	13.69
QNDQGRYYATYDNVSGSHNGIK			46.78	36.51
QNLQHQSRDAGQIGDISR			40.31	49.23
QNVQNGAVTEGYNADRQEIIR				47.94
QPAIFEPMAPAFVANYTVNGR			14.26
QPIGVTAAITPWNFPAAMITRK				20.94
QQLDLYVCLRPVR				17.66
QQLDLYVCLRPVRWFEGVPSPVK				28.2
QQWEPSVGLDLNTRQK				50.79
QRAVYEAFPR				22.08
QRGTQFHAGYGVGMGK			13.75	16.32
QRIVEFER			16.05
QRLRPSLGESSGIVCPR				42.19
QRTLYDFIDASGLYSNPINK				54.48
QSAQAFTRWGSAVGR	16.21
QSGGRGQFGHCWIR			68.25	56.1
QSGLSLPLLVRFPDILQDR				33.66
QSTIANVVRK			31.12	15.41
QTAQAIRELAIR				28.95
QTERGTLVTFGDVLFATNK				98.8
QTHSESLLSAERER			25.78
QTIALRNAEAELK			57.63	90.17
QTIERAIMNQTR				13.15
QTIGVGAGQMSRVNSAR				51.02
QVAGRIPVIAGTGANSTR			21.6	30.35
QVATLHASRYTPVTAK				28.34
QVGNYGEMFERNLGK				33.65
QVIGHLANANPEYRHPFMIDR			25.64	24.9
QVLGALLPGHRK				14.16
QVLTNQYGVESSRVQSVGYGESRPVADNATEAGR			48.25
QVPWYAMEVIYDLQSGRYLALGMK				20.61
QVVSVAASLIPFLEHDDANRALMGSNMQR				22.09
QWFQQRLESVR			25.17	24.49
QYRNYANLAESYSTIPSR				59.97
RAALGVLR				20.13
RADGESGALLGAPIAHK				19.03
RAGADGILTYFAVR			33.83	25.88
RAGGFCFGSK				42.27
RAGLAASEGVHWSSK			51.67	64.81
RAISGEFDYK			36.18
RALISVSDK				18.98
RALQELIVHFPVYR				20.34
RANGESGALLGAPIAHK				19.09
RANSVVQYLVDSGVPR			16.03
RATFVPFEGFK			13.44
RAVADTEYSVLNDVFTGPTLIAFSTQHPGAAAR				26.59
RAVAIALR			34.8	32.5
RAVEAPLR			31.07	27.47
RAYNFCAGPAALPEAVLK				50.35
RAYNLPENVLR				29.6
RCAEGVSTSNLNTPDAFAAAR				57.81
RCGWFDAVILR				34.55
RCVVFHSLSK				23.36
RCWPMLAPTVPHQR				21.49
RDDLQEAIAALR				47.52
RDFILAVQQYNTEIR				13.68
RDGTQQNVIDTMQTR			48.57
RDHFDFVTK			20.09	22.8
RDIPLSDAALR			17.88
RDLQIVAINDLGDSAINAHLLK			48.78	67.58
RDSVLISLHTHNDR			41.07	57.6
RDWFVVDAAGQTLGR			49.4	34.67
REAPFVPVNCGAIPAELLESELFGHEK			13.23	28.94
REASAEEVNELLR			70.02	84.55
REASNDSVTFLHQGIAQR			125.01
REEAVTGQSEMLK			15.07	31.15
REFNVEANIGKPQVSYR				70.61
REGLDVLLDR	17.61			18.19
REIIIAESEMPALMGLR			52.25	39.06
RELLTEILDTADSFLEVGAR			80.77	78.21
RELQNCMQNYFGVFR				66.16
RELVTIMAK				41.36
REPNQYAMQNPLTQYPRPEFPDQPQSPPGIDQDMLPQPDHGEK				15.44
RESDPFIDAQGK			16.43
RFAIELSGVR				19.86
RFFAKPWPVR				19.16
RFGLEGGESLIPMLDELIQR				65.17
RFGVEVDYVPLADLSAWDAAIK			34.44	45.27
RFLPNLQHHR			21.53	61.09
RFNIPTTR				24.33
RFNLDSEADTQHYGIGLK				40.8
RFTVDLTEQAR			32.46	74.1
RGDPLDTETMVGAQASEQQFDK	38.57	34.28	47.15	27.92
RGGVLGLAQLAIGGMALAR				51.46
RGISVVLAELR				36.88
RGMILGMEDTVSGK			105.36	116.17
RGMILGMEDTVSGK				16.3
RGVPAVSYTGNQVR				17.71
RGVVMGTTSFGK				47.74
RHEWVLATK			17.38	25.4
RHSFIASLLGIK				41.71
RIAAVLSAEQGK				28.27
RIAELLNPELK				13.18
RIAGYDDPVGFYVEK			46.02	69.6
RIAVMGAAGR			41.05	35.1
RIAYVSFEQK			36.37	54.54
RIAYVVENAR			45.26	41
RIDPQGACIGMR				22.17
RIGHTVEVLDTPENR				42.95
RIIGQDHALQMIAK				35.63
RIINEPTAAALAYGMDK			107.28	102.77
RIINEPTAAALAYGMDK			87.16	79.19
RILEETGGTYVEPTIFDGVSNAMK			80.89	77.18
RILFLEGLPNVQDLGK			36.12	61.21
RIPINGAQQKPALEN			39.69
RIQDGEYAK			22.57	16.85
RIQDVAYLR				26.37
RIQLLGSTLR				14.01
RISLGIK			18.28	26.06
RISNEESISAMFR				60.99
RISYEQALK				40.17
RKPEELALAIAAAIAAHAGL				22.54
RLAEFGGDISQFR			40.84	40.99
RLAEIVAGLK				30.03
RLAEQAEWDAR			58.4	51.9
RLASLVPAVVYGGEK			21.14	44.66
RLAVLITALETQQPDR	21.21
RLAYIHAR			14.89
RLDANYFQTLPYLK			20.37	24.76
RLDAVVNQVTISEER				92.8
RLDPLLPIPR				14.1
RLENLIR			20.27
RLGLELGLPYDMVYR				33.79
RLGVIGAGVIGLELGSVWSR				72.83
RLLDLSAPDIIVR				51.67
RLLINSVIK				21.02
RLLPEGEEFVR				18.5
RLLSLDMGALIAGAK			67.06
RLMATNPSEFDPR				20.66
RLMNDLEAR				16.15
RLQFGPLVVDDALR		25.86
RLQIQENLSR				28.09
RLQLNAGDQVR				19.1
RLQTDWIDLYQLHWPER				46.37
RLQVIADR				19.28
RLSDLLGDIR			26.73	32.06
RLSGELPADFAEK			28.02	47.57
RLVMVYQPHR				40.57
RLVPGFEAPVMLAYSAR			51.46	68.69
RLVPLIK				28.19
RLVTYQTDANGQPVTK			61.18	56.55
RMDEVIDGEYQNYK				62.06
RMGHAGAIISGGK			66.52	54.79
RMLINATQPEELR			51.29	79.38
RMQIADEGIR				27.62
RMQIEFSQVVQR				32.99
RMVEMLNK				24.99
RNAHGFQSPTGPVVR				29.75
RNMIQVDLNGTTLQYAMK				18.61
RPFYHLTVTDSR			29.28	47.84
RPFYHLTVTDSRNPR				29.87
RPPGREAYPGDVFYLHSR			63.98	69.05
RPQGLFALK				14.07
RPSIQNEADNGLSNDKYTVAMAR				37.87
RQAIGSEEVIDVRPADLIKPEMTK				14.45
RQAVTNPHNTLYAVK			27.39	64.97
RQDLTSDEIQLHLNTGK				39.39
RQLAYAINNVHK			41.69	42.7
RQVGGNCTHLGTIPSK			15.94	13.54
RQVIDALIALINAEVYPHIPLK				32.66
RSDAGALDMGAQYFTAR				46.93
RSGANEDYMFLNLGPNHPSAHGAFR				27.49
RSGYEDLIPAGIVLTGGTSK			38.24
RSLADALDGADVFVGLSGPNLLSAENLLR		24.97	43.17	83.7
RSLAQELVTVLTEQIR			31.11
RSPEPIPGSEEIIPADAVVIAFGFRPSPAPWFEQFSIQTDSQGR				17.11
RSVLEAENSAER			35.03	33.41
RSVQAMLPAADVFPYTIR			24.73	52.28
RTDEAQYEAWYR			70.27	31.74
RTEEILGNLK			38.07	29.23
RTIQVLQR			37.58	48.88
RTQLGQPPAPGLLPAK				21.67
RTVEVNLTDR				27.06
RVAEPLITLAK			28.63	43.41
RVAIIGAGPAGLGCADVLVR				74.79
RVAPDLQLPF				17.29
RVDGELHPSEAVEDK			35.34
RVEAQVEAQAK		101.87	101.68	81.07
RVEQDLLEYGSVEQHPK			70.82	73.3
RVEVTISNDNQPVAPR			76.53	95.35
RVGYVVVSSDR			32.6
RVLDIVQPTDK			42.3	62.15
RVLDMLEK			30.58	22.66
RVLIVGVASK			31.61
RVLLAEAYR			32.49	28.39
RVSALGPGGLTR				43.48
RVSDQQMPDLEGLPPMLR				40.59
RVVALSTDK			13.24	22.5
RVVDYNVK			32.41	15.91
RVVLGLIVAEVVK				19.1
RVVLMASR				13.23
RVVVTGMGMLSPLGTDVPSSWQGILAGR				34.94
RVWLEAGGK				54.4
RVWQMTTPYWR				40.88
RWYVVHAYSGYEK			34.65	30.65
RYGQHGQPFQGPPGWQSR				20.48
RYIIAPK				18.56
RYLLQGAAAK			55.77	44.66
RYLNTIMSPWATK				33.48
SADASYLAGPDDIYVSPSQIRR			21.85	24.31
SADIEQFEQRLEGK				13.35
SAEQFVREEMADVVGQQNASPR			64.74	43.87
SAGLSNGLLSIDLLRVVPEEAK			65.09	51.08
SAIRAALR		13.16
SAISGATPVLRDSQHFFFK				13.42
SALNFLQLLSGVATR				52.4
SALNFLQLLSGVATRAR			28.09	40.54
SALTRNLNNYIEQEGLAK				46.75
SANFAEELARACDK				30.64
SAPFLIYQESNVIIRAIR			63.14	67.94
SAQQLNEQLLGLLRDQFNLR			59.78	106.95
SARLYLLQQALK				21.21
SARVVGDVIGK			17.53	22.7
SASIRIPYVNSPK			37.3	27.2
SASVSRIDIHRPAQTAR			28.34	30.09
SDKPFVLAGRTYQSR			17.28	33.09
SDNPSITRDVSGEGVQQALLK			15.72
SDQVVRSATVLPHGTGK			36.06	16.27
SDVPALQNCPQRR			34.61	25.47
SDVSAIERLFSGR				54.53
SDYDGARAVTLLQSR				35.59
SDYPNQVNNVLGFPFIFRGALDVR			39.65	48.97
SEGQRVVQALPGQPLAAAR				15.3
SELIRVPDIGSGEGEVIELFVK				38.19
SFDGRGNYSMGVK			45.14	82.64
SFEGDPERAALLAGAFIR				48.71
SFQPTNDSPFDALSEREIQIALMIVGCQK				17.06
SFTPEFRNR			15.19	17.4
SFVIADIPGLIEGASEGAGLGIRFLK				49.73
SGDMSGRQNGVLVSVETGK				58.66
SGEEEFADGWRLR				36.14
SGELAIADDFGRER				34.79
SGGTIAPGFEGGQQPLHRR			34.61	58.78
SGHHSVAAECRQAIR			22.78
SGLLEALEPHGLRER			17.33
SGLLPWLRPDAK			41.7	45.86
SGLYPPPALPSGLGAEGAGVVEAVGSDVTRFK			32.12	42.05
SGMLAAEAVADRLFAESEGGDELTAYVDSFK			33.21	63.96
SGNRVLDIAGGTGDLTK			69.83
SGRVFGALMGLLTLMK				14.27
SGVSGAGRGASVGSLYSETSESMK			78.15	65.12
SHLLERVTAGEGLEK				62.62
SHNASLRSMVR			13.49	31.36
SHRQVFESLR				29.67
SHVYTVAVLVGSLRK			21.76
SIFNDIDIRIPR				46.87
SIFSHFQQRFESTR				14
SIGLQPDVLICRSDHPIDISSR				13.18
SIGRLQLDSSFSPVR			75.87	77.01
SILAELVRTDR			58.38	57.79
SIQVEDYFARETFQK				17.85
SIRDLYYEHR				24.96
SISVNGQTVNVPSYQVR				115.49
SISVNGQTVNVPSYQVRAGDVVAVR				23.81
SITVNSVAPGFIDTDMTRELPEAQR			37.4	46.2
SIVDGLSRLLSDTYVLYLK			54.47	58.22
SIVRSDKPFVLAGR			22.85	37.85
SIWQARAIIR	15.72
SLAVDVDIPAGLRELGVR			27.61	62.78
SLDNFFGRETAR			26.46	35.12
SLEELIGRTDLLEVIEGQTAK			37.43	44.15
SLESGRCDVLTSDK			23.22	91.98
SLESLAHAFGQIRTGK			14.11	20.38
SLFDGTLQGIERTDK				43.93
SLGAQPQEEWVRYR				37.25
SLGGDPETSTSVSGDLHRR				29.98
SLIEAMSHAGISNRTK				19.14
SLISLIFAAAAVHRGEK			27.6	43.16
SLLLEPYTLRQLTLPNR				31.83
SLLTGERSALNFLQLLSGVATR			45.2	58.29
SLNPRDVVIVDFGR			35.59	29.82
SLNSHGIVAIRDR			34.41
SLPNPAELISQMAIRLTAHLEQR				31.62
SLPSRIGLLMDMTLR			31.65	59.13
SLQAIRGMNDILPEQTPLWR				33.57
SLRDIIALLDPEAK		15.29	65.24	74.84
SLRTMQGFGVHTFR				36.77
SLSRLEAMLAVANK				35.06
SLTNLDRPGFER				32.48
SLVLGISGGVDSLTAGLLAQRAVR				58.22
SLVRWNALAMVMR				44.64
SLYEPDLLDTAREIAAK			30.31	41.68
SMALRLAGELLDAAEGK			40.16	57.56
SMINFAIGNERMPLSVLHALALVK				23.95
SMNSEIIARLEQSLIQEGALGEELSMR				59.98
SMQDPLADMLTRIR			82.04	78.92
SMQDPLADMLTRIR				26.73
SMSQGRASYSMEFK			24.62	54.82
SMTVGDFLVERLYEWGVR				40.94
SMVAFDLVTRWLR				48.53
SMVRTYIK				35.97
SNCPVTSQPDWGSVAVQYR				25.8
SNIRTATEQIAK			27.36	25.36
SNLPGLRSGFVAGDADILK				23.37
SNLPNEFREMK				17.06
SNLQDVADRLASR			13.76	36.61
SNLSGEFTVINPYLVRDLK				42.76
SNQNTCINQRPLVSK				16.29
SPAIFRQQWEPSVGLDLNTR			45.24	55.85
SPFVTSGLRFGTPAVTTR			58.34	26.5
SPGVFFDHDRGK			18.41	34.15
SPIVEPGLGELLAQGIQTGRLR				52.89
SPLAMAVTLEMLRR			55.05	49.47
SPLLLSARDDTDGK	19.49		21.1
SPLSGLTAAIVRPDSTLVGADAGELASLGR			13.07	46.83
SPMVGTFYRK				14.03
SPVDRFIVEEPTTQHAIAWGPINR				34.59
SPYGWHVLEVLGRR				22.05
SQGVMQPIVVRPIANGR		16.23
SQIHETLLRAR				20.32
SQIINDLPLGR			46.19	43.46
SQIINDLPLGRNMEELIR			62.06	60.45
SQRPVNLDLRTIK			20.36	26.63
SQVFSTADDNQSAVTIHVLQGERK			47.98	34.06
SQVNMRDMLK			32.95	38.02
SQVSVGDNGEIVENSVRYNPETK				61.8
SRAAVAFEAK			25.14	39.4
SRAVAGNPPGVAQIK			58.76	70.72
SREVPAAIQK			37.11	25.35
SRFTLSTLPANDFPTVEEGPGSLTCSLDQSK			84.97	72.32
SRGCYETPGGTIMLR			48.57	51.48
SRIYADNAHSIGNTPLVQINR			66	46.13
SRNQAETYANGVVPEAR				62.15
SRPVFYVLQNPSLTDLAVLDTECTK	30.37	39.37
SRTQLTEEIFDHAK			20.59	35.29
SRVIQLSIK				19.72
SSAALVGEDAEDLRGQIAQK			76.52	63.8
SSATRITAVIPYFGYAR			47.41	37.15
[truncated: 510 more rows]
